# Supplementary material for: Biocomposite thermoplastic polyurethanes containing evolved bacterial spores as living fillers to facilitate polymer disintegration
Source: Nat Commun. 2024 Apr 30;15:3338. doi: 10.1038/s41467-024-47132-8 (PMC11061138; doi:10.1038/s41467-024-47132-8)
Supplement: Supplementary file 4 — Supplementary Data 1 [file 41467_2024_47132_MOESM4_ESM.xlsx]

## Sheet: HST Bs 6633
Reference Seq	Position	Mutation Type	Sequence Change	Gene	Product	Details	A1 F0 I1 R1	A1 F40 I0 R1	A1 F40 I1 R1	A1 F40 I2 R1	A2 F40 I0 R1	A2 F40 I1 R1	A2 F40 I2 R1	A3 F40 I0 R1	A3 F40 I1 R1	A3 F40 I2 R1	A4 F40 I0 R1	A4 F40 I1 R1	A4 F40 I2 R1	A5 F40 I0 R1	A5 F40 I1 R1	A5 F40 I2 R1	A6 F40 I0 R1	A6 F40 I1 R1	A6 F40 I2 R1
NZ_CP034943	132185	SNP	G→A	fusA	elongation factor G	D560N (GAC→AAC)		1.00/1.00	1.00/1.00	1.00/1.00					1.00/0.95		1.00/0.99	1.00/0.99	1.00/1.00				1.00/0.99	1.00/0.99	1.00/1.00
NZ_CP034943	3637344	SNP	T→A	EO946_RS18740	DUF2529 domain-containing protein	Y44N (TAC→AAC)		1.00/1.00	1.00/1.00	1.00/1.00					0.00/0.62
NZ_CP034943	452125	SNP	T→A	EO946_RS02320	dienelactone hydrolase family protein	K146I (AAA→ATA)		1.00/1.00	1.00/0.99	1.00/0.99					0.00/0.52
NZ_CP034943	1112969	SNP	C→T	addB	helicase-exonuclease AddAB subunit AddB	L1022F (CTT→TTT)		1.00/0.98	1.00/1.00	1.00/1.00
NZ_CP034943	1176173	SNP	G→T	med	transcriptional regulator Med	G135V (GGT→GTT)		0.92/0.91	1.00/1.00	1.00/1.00					0.00/0.53
NZ_CP034943	828787	SNP	G→A	treC	alpha,alpha-phosphotrehalase	E77K (GAA→AAA)					1.00/1.00	1.00/1.00	1.00/0.99
NZ_CP034943	704348	DEL	Δ1 bp	EO946_RS03650, EO946_RS03655	CamS family sex pheromone protein/phosphotransferase enzyme family protein	intergenic (+170/‑14)					1.00/0.00
NZ_CP034943	132186	SNP	A→G	fusA	elongation factor G	D560G (GAC→GGC)					0.95/0.96	1.00/0.99	1.00/1.00
NZ_CP034943	3991699	SNP	T→C	walH	WalRK two-component regulatory system regulator WalH	K46E (AAA→GAA)					0.29/0.00
NZ_CP034943	704350	DEL	Δ1 bp	EO946_RS03650, EO946_RS03655	CamS family sex pheromone protein/phosphotransferase enzyme family protein	intergenic (+172/‑12)					0.00/1.00	1.00/1.00	1.00/1.00
NZ_CP034943	3992777	SNP	G→T	walK	cell wall metabolism sensor histidine kinase WalK	L295M (CTG→ATG)								0.82/0.81		1.00/1.00
NZ_CP034943	132152	SNP	G→A	fusA	elongation factor G	E549K (GAA→AAA)								0.73/0.72		1.00/1.00
NZ_CP034943	804480	DEL	(T)8→7	EO946_RS04095, EO946_RS04100	general stress protein/pectate lyase	intergenic (+49/‑146)								0.00/0.69		1.00/1.00
NZ_CP034943	44870	SUB	2 bp→TC	abrB, metG	transition state genes transcriptional regulator AbrB/methionine--tRNA ligase	intergenic (‑51/‑449)											1.00/1.00	1.00/1.00	1.00/1.00				1.00/1.00	1.00/1.00	1.00/1.00
NZ_CP034943	44865	SNP	T→A	abrB, metG	transition state genes transcriptional regulator AbrB/methionine--tRNA ligase	intergenic (‑46/‑455)											1.00/1.00	1.00/0.99	1.00/1.00				1.00/1.00	1.00/0.99	1.00/0.97
NZ_CP034943	44881	SNP	G→A	abrB, metG	transition state genes transcriptional regulator AbrB/methionine--tRNA ligase	intergenic (‑62/‑439)														0.77/0.83	1.00/0.99	1.00/1.00
NZ_CP034943	132099	SNP	T→C	fusA	elongation factor G	V531A (GTA→GCA)														0.62/0.64		1.00/1.00
NZ_CP034943	131432	SNP	T→A	fusA	elongation factor G	S309T (TCT→ACT)															1.00/1.00
				2.91667	2	total muts. clones			5	5		3	3		4	3		2	2		2	2		2	2
				3.16667	2	total muts. pop.		5			5			3			2			2			2
				average	mode
