# Supplementary material for: Biocomposite thermoplastic polyurethanes containing evolved bacterial spores as living fillers to facilitate polymer disintegration
Source: Nat Commun. 2024 Apr 30;15:3338. doi: 10.1038/s41467-024-47132-8 (PMC11061138; doi:10.1038/s41467-024-47132-8)
Supplement: Supplementary file 9 — Source Data [file 41467_2024_47132_MOESM9_ESM.xlsx]

## Sheet: Figure 2A, C, D
Figure 2A								Figure 2C				Figure 2D
		Incubation time							Flask#	OD600				Strain
		0 min	1 min	3 min	5 min	10 min			0	0				ATCC6633	A3_F40_I1	A4_F40_I1	A5_F40_I2	A5_F40_I1
	Viability (CFU)	11000000	3300000	590000	112200	8330			1	3.43			Viability (CFU)	0.025	0.125	0.0833333	0.08	0.6
		13000000	2600000	240000	127200	6210			1	1.45				0.0217391	0.130435	0.103448	0.0434783	0.541667
		10000000	2500000	300000	116600	6580			2	4.56				0.05	0.0681818	0.181818	0.0454545	0.541667
									2	1.03				0.027027	0.0487805	0.1875	0.142857	0.512195
		Incubation time							3	5.93
		0 min	1 min	3 min	5 min	10 min			3	0.93				Strain
	Relative germincation efficiency (%)	97.0588	29.1176	5.20588	0.99	0.0735			4	4.13				ATCC6633	A3_F40_I1	A4_F40_I1	A5_F40_I2	A5_F40_I1
		114.706	22.9412	2.11765	1.12235	0.0547941			4	0.88			Relative germincation efficiency (%)	0.807975	4.03988	2.69325	2.58552	19.3914
		88.2353	22.0588	2.64706	1.02882	0.0580588			5	4.72				0.702587	4.21552	3.34335	1.40517	17.5061
									5	1.08				1.61595	2.20357	5.87618	1.46905	17.5061
									6	4.4				0.873487	1.57654	6.05981	4.617	16.5536
									6	0.93
									7	4.89
									7	0.96
									8	4.77
									8	1.06
									9	4.66
									9	0.87
									10	4.2
									10	1.02
									11	4.23
									11	0.89
									12	4.78
									12	1.11
									13	4.88
									13	1.03
									14	5.01
									14	1.21
									15	5.06
									15	1.11
									16	4.06
									16	1.03
									17	3.94
									17	1.31
									18	3.89
									18	1.08
									19	4.21
									19	1.03
									20	4.74
									20	1.08
									21	4.13
									21	1.03
									22	4.29
									22	1.03
									23	4.65
									23	1.03
									24	4.99
									24	1.21
									25	4.56
									25	1.06
									26	5.27
									26	0.93
									27	4.69
									27	1.09
									28	4.51
									28	1.06
									29	4.44
									29	1.04
									30	5.66
									30	1.16
									31	5.66
									31	0.96
									32	5.3
									32	1.13
									33	5.33
									33	0.98
									34	5.18
									34	1.21
									35	5.81
									35	1.03
									36	5.23
									36	1.06
									37	4.74
									37	1.13
									38	4.58
									38	1.03
									39	5.37
									39	1.11
									40	5.57

## Sheet: Figure 3B, C
Figure 3B
		Contol	Spore content in biocomposite TPU
		WT spore*	0.2%	0.4%	0.6%	0.8%	1.0%
	Viable cells (CFU / mg spore)	23200000	2900000	3600000	4500000	4500000	4600000
		21500000	4500000	4800000	4200000	4200000	4400000
		19800000	4700000	5600000	4000000	6600000	4500000
		24300000	4000000	4500000	3500000	2600000	4100000
Figure 3C
		Contol	Spore content in biocomposite TPU
		HST spore*	0.2%	0.4%	0.6%	0.8%	1.0%
	Viable cells (CFU / mg spore)	19400000	18200000	23400000	20200000	21000000	19800000
		25800000	27000000	24600000	24000000	22200000	25200000
		23400000	19800000	25200000	21600000	19800000	21600000
		21600000	21600000	16200000	21600000	27000000	21600000

## Sheet: Figure 4A-H
Figure 4A
		Spore content
		0%	0.2%	0.4%	0.6%	0.8%	1.0%
	Toughness (MJ/m3)	126.4	135.73	135.72	150.73	114.62	125.37
		114.48	140.06	165.25	147.22	136.17	113.48
		116.09	143.63	142.93	149.91	122.73	124.35
Figure 4B
		Spore content
		0%	0.2%	0.4%	0.6%	0.8%	1.0%
	Tensile stress (MPa)	17.76	20.06	20.75	21.43	18.2	18.7
		17.78	19.57	22.8	21.25	20.44	17.84
		17.73	20.63	20.6	21.49	18.53	18.35
Figure 4C
		0%	0.2%	0.4%	0.6%	0.8%	1.0%
	Elongation at break (%)	1352.78	1471.87	1476.51	1566.06	1408.18	1442.15
		1496	1504.88	1606.4	1552.94	1448.52	1342.75
		1382.7	1543.1	1496	1579.96	1463.57	1404.32
Figure 4D
		Spore content
		0%	0.2%	0.4%	0.6%	0.8%	1.0%
	Young's modulus (MPa)	4.04765	4.14775	4.24873	4.32366	4.22018	4.41878
		4.06298	4.06683	3.96566	4.17823	4.61343	4.38112
		4.13804	4.13128	4.24003	4.48468	4.26054	4.51174
Figure 4E
		Spore content
		0%	0.2%	0.4%	0.6%	0.8%	1.0%
	Toughness (MJ/m3)	120.85	129.81	132.95	136.52	164.76	149.58
		109.97	135.47	146.24	155.45	158.02	142.93
		113.68	138.39	132	157.93	149.8	146.48
Figure 4F
		Spore content
		0%	0.2%	0.4%	0.6%	0.8%	1.0%
	Tensile stress (MPa)	17.9	19.08	19.53	19.82	24.21	21.76
		17.95	20.3	21.54	22.11	23.44	20.33
		16.92	20.58	19.53	21.53	20.66	21.93
Figure 4G
		Spore content
		0%	0.2%	0.4%	0.6%	0.8%	1.0%
	Elongation at break (%)	1421.09	1458.72	1474.87	1487.75	1548.99	1541.96
		1352.68	1456.82	1541.2	1555.04	1538.16	1572.16
		1360.09	1493.5	1498.44	1606.38	1553.93	1522.38
Figure 4H
		Spore content
		0%	0.2%	0.4%	0.6%	0.8%	1.0%
	Young's modulus (MPa)	4.10813	4.19687	4.34417	4.47253	4.81459	4.58611
		4.16031	4.5118	4.3533	4.4858	4.64313	4.2681
		4.32186	4.28418	4.1002	4.4587	4.59781	4.5017

## Sheet: Statistical Analysis (Figure 4)
Figure 4A
	ANOVA results							Multiple comparisons
	Table Analyzed	Toughness						Number of families	1
	Data sets analyzed							Number of comparisons per family	5
								Alpha	0.05
	ANOVA summary
	F	7.393						Dunnett's multiple comparisons test	Mean Diff.	95.00% CI of diff.	Below threshold?	Summary	Adjusted P Value	A-?
	P value	0.0022						0% vs. 0.2%	-20.82	-41.55 to -0.07956	Yes	*	0.049	B	0.2%
	P value summary	**						0% vs. 0.4%	-28.98	-49.71 to -8.240	Yes	**	0.0065	C	0.4%
	Significant diff. among means (P < 0.05)?	Yes						0% vs. 0.6%	-30.3	-51.03 to -9.560	Yes	**	0.0047	D	0.6%
	R squared	0.7549						0% vs. 0.8%	-5.517	-26.25 to 15.22	No	ns	0.8977	E	0.8%
								0% vs. 1.0%	-2.077	-22.81 to 18.66	No	ns	0.9982	F	1.0%
	Brown-Forsythe test
	F (DFn, DFd)	0.7265 (5, 12)						Test details	Mean 1	Mean 2	Mean Diff.	SE of diff.	n1	n2	q	DF
	P value	0.6167						0% vs. 0.2%	119	139.8	-20.82	7.147	3	3	2.912	12
	P value summary	ns						0% vs. 0.4%	119	148	-28.98	7.147	3	3	4.054	12
	Are SDs significantly different (P < 0.05)?	No						0% vs. 0.6%	119	149.3	-30.3	7.147	3	3	4.239	12
								0% vs. 0.8%	119	124.5	-5.517	7.147	3	3	0.7718	12
	Bartlett's test							0% vs. 1.0%	119	121.1	-2.077	7.147	3	3	0.2905	12
	Bartlett's statistic (corrected)
	P value
	P value summary
	Are SDs significantly different (P < 0.05)?
	ANOVA table	SS	DF	MS	F (DFn, DFd)	P value
	Treatment (between columns)	2833	5	566.5	F (5, 12) = 7.393	P=0.0022
	Residual (within columns)	919.6	12	76.63
	Total	3752	17
	Data summary
	Number of treatments (columns)	6
	Number of values (total)	18
Figure 4B
	ANOVA results							Multiple comparisons
	Table Analyzed	Tensile Stress						Number of families	1
	Data sets analyzed							Number of comparisons per family	5
								Alpha	0.05
	ANOVA summary
	F	12.48						Dunnett's multiple comparisons test	Mean Diff.	95.00% CI of diff.	Below threshold?	Summary	Adjusted P Value	A-?
	P value	0.0002						0% vs. 0.2%	-2.33	-4.128 to -0.5316	Yes	*	0.011	B	0.2%
	P value summary	***						0% vs. 0.4%	-3.627	-5.425 to -1.828	Yes	***	0.0003	C	0.4%
	Significant diff. among means (P < 0.05)?	Yes						0% vs. 0.6%	-3.633	-5.432 to -1.835	Yes	***	0.0003	D	0.6%
	R squared	0.8387						0% vs. 0.8%	-1.3	-3.098 to 0.4984	No	ns	0.1939	E	0.8%
								0% vs. 1.0%	-0.54	-2.338 to 1.258	No	ns	0.8489	F	1.0%
	Brown-Forsythe test
	F (DFn, DFd)	0.7001 (5, 12)						Test details	Mean 1	Mean 2	Mean Diff.	SE of diff.	n1	n2	q	DF
	P value	0.6339						0% vs. 0.2%	17.76	20.09	-2.33	0.6199	3	3	3.759	12
	P value summary	ns						0% vs. 0.4%	17.76	21.38	-3.627	0.6199	3	3	5.851	12
	Are SDs significantly different (P < 0.05)?	No						0% vs. 0.6%	17.76	21.39	-3.633	0.6199	3	3	5.862	12
								0% vs. 0.8%	17.76	19.06	-1.3	0.6199	3	3	2.097	12
	Bartlett's test							0% vs. 1.0%	17.76	18.3	-0.54	0.6199	3	3	0.8712	12
	Bartlett's statistic (corrected)
	P value
	P value summary
	Are SDs significantly different (P < 0.05)?
	ANOVA table	SS	DF	MS	F (DFn, DFd)	P value
	Treatment (between columns)	35.97	5	7.194	F (5, 12) = 12.48	P=0.0002
	Residual (within columns)	6.916	12	0.5763
	Total	42.89	17
	Data summary
	Number of treatments (columns)	6
	Number of values (total)	18
Figure 4C
	ANOVA results							Multiple comparisons
	Table Analyzed	Elongation at Break						Number of families	1
	Data sets analyzed							Number of comparisons per family	5
								Alpha	0.05
	ANOVA summary
	F	5.498						Dunnett's multiple comparisons test	Mean Diff.	95.00% CI of diff.	Below threshold?	Summary	Adjusted P Value	A-?
	P value	0.0074						0% vs. 0.2%	-96.12	-216.2 to 23.91	No	ns	0.1345	B	0.2%
	P value summary	**						0% vs. 0.4%	-115.8	-235.8 to 4.227	No	ns	0.0598	C	0.4%
	Significant diff. among means (P < 0.05)?	Yes						0% vs. 0.6%	-155.8	-275.9 to -35.79	Yes	*	0.0108	D	0.6%
	R squared	0.6961						0% vs. 0.8%	-29.6	-149.6 to 90.44	No	ns	0.9212	E	0.8%
								0% vs. 1.0%	14.09	-105.9 to 134.1	No	ns	0.9962	F	1.0%
	Brown-Forsythe test
	F (DFn, DFd)	0.4549 (5, 12)						Test details	Mean 1	Mean 2	Mean Diff.	SE of diff.	n1	n2	q	DF
	P value	0.8021						0% vs. 0.2%	1410	1507	-96.12	41.37	3	3	2.323	12
	P value summary	ns						0% vs. 0.4%	1410	1526	-115.8	41.37	3	3	2.799	12
	Are SDs significantly different (P < 0.05)?	No						0% vs. 0.6%	1410	1566	-155.8	41.37	3	3	3.766	12
								0% vs. 0.8%	1410	1440	-29.6	41.37	3	3	0.7153	12
	Bartlett's test							0% vs. 1.0%	1410	1396	14.09	41.37	3	3	0.3406	12
	Bartlett's statistic (corrected)
	P value
	P value summary
	Are SDs significantly different (P < 0.05)?
	ANOVA table	SS	DF	MS	F (DFn, DFd)	P value
	Treatment (between columns)	70577	5	14115	F (5, 12) = 5.498	P=0.0074
	Residual (within columns)	30810	12	2567
	Total	101387	17
	Data summary
	Number of treatments (columns)	6
	Number of values (total)	18
Figure 4D
	ANOVA results							Multiple comparisons
	Table Analyzed	Modulus						Number of families	1
	Data sets analyzed							Number of comparisons per family	5
								Alpha	0.05
	ANOVA summary
	F	3.78						Dunnett's multiple comparisons test	Mean Diff.	95.00% CI of diff.	Below threshold?	Summary	Adjusted P Value	A-?
	P value	0.0275						0% vs. 0.2%	-0.0324	-0.3456 to 0.2808	No	ns	0.9979	B	0.2%
	P value summary	*						0% vs. 0.4%	-0.06859	-0.3818 to 0.2446	No	ns	0.9489	C	0.4%
	Significant diff. among means (P < 0.05)?	Yes						0% vs. 0.6%	-0.246	-0.5592 to 0.06726	No	ns	0.1448	D	0.6%
	R squared	0.6116						0% vs. 0.8%	-0.2818	-0.5951 to 0.03140	No	ns	0.0828	E	0.8%
								0% vs. 1.0%	-0.3543	-0.6676 to -0.04110	Yes	*	0.0255	F	1.0%
	Brown-Forsythe test
	F (DFn, DFd)	0.4591 (5, 12)						Test details	Mean 1	Mean 2	Mean Diff.	SE of diff.	n1	n2	q	DF
	P value	0.7992						0% vs. 0.2%	4.083	4.115	-0.0324	0.108	3	3	0.3001	12
	P value summary	ns						0% vs. 0.4%	4.083	4.151	-0.06859	0.108	3	3	0.6353	12
	Are SDs significantly different (P < 0.05)?	No						0% vs. 0.6%	4.083	4.329	-0.246	0.108	3	3	2.278	12
								0% vs. 0.8%	4.083	4.365	-0.2818	0.108	3	3	2.61	12
	Bartlett's test							0% vs. 1.0%	4.083	4.437	-0.3543	0.108	3	3	3.282	12
	Bartlett's statistic (corrected)
	P value
	P value summary
	Are SDs significantly different (P < 0.05)?
	ANOVA table	SS	DF	MS	F (DFn, DFd)	P value
	Treatment (between columns)	0.3304	5	0.06609	F (5, 12) = 3.780	P=0.0275
	Residual (within columns)	0.2098	12	0.01748
	Total	0.5402	17
	Data summary
	Number of treatments (columns)	6
	Number of values (total)	18
Figure 4E
	ANOVA results							Multiple comparisons
	Table Analyzed	Toughness						Number of families	1
	Data sets analyzed							Number of comparisons per family	5
								Alpha	0.05
	ANOVA summary
	F	12.68						Dunnett's multiple comparisons test	Mean Diff.	95.00% CI of diff.	Below threshold?	Summary	Adjusted P Value	A-?
	P value	0.0002						0% vs. 0.2%	-19.72	-36.95 to -2.495	Yes	*	0.0238	B	0.2%
	P value summary	***						0% vs. 0.4%	-22.23	-39.46 to -5.001	Yes	*	0.0113	C	0.4%
	Significant diff. among means (P < 0.05)?	Yes						0% vs. 0.6%	-35.13	-52.36 to -17.90	Yes	***	0.0003	D	0.6%
	R squared	0.8409						0% vs. 0.8%	-42.69	-59.92 to -25.46	Yes	****	<0.0001	E	0.8%
								0% vs. 1.0%	-31.5	-48.73 to -14.27	Yes	***	0.0008	F	1.0%
	Brown-Forsythe test
	F (DFn, DFd)	0.2740 (5, 12)						Test details	Mean 1	Mean 2	Mean Diff.	SE of diff.	n1	n2	q	DF
	P value	0.9186						0% vs. 0.2%	114.8	134.6	-19.72	5.938	3	3	3.321	12
	P value summary	ns						0% vs. 0.4%	114.8	137.1	-22.23	5.938	3	3	3.744	12
	Are SDs significantly different (P < 0.05)?	No						0% vs. 0.6%	114.8	150	-35.13	5.938	3	3	5.917	12
								0% vs. 0.8%	114.8	157.5	-42.69	5.938	3	3	7.19	12
	Bartlett's test							0% vs. 1.0%	114.8	146.3	-31.5	5.938	3	3	5.304	12
	Bartlett's statistic (corrected)
	P value
	P value summary
	Are SDs significantly different (P < 0.05)?
	ANOVA table	SS	DF	MS	F (DFn, DFd)	P value
	Treatment (between columns)	3355	5	670.9	F (5, 12) = 12.68	P=0.0002
	Residual (within columns)	634.7	12	52.89
	Total	3989	17
	Data summary
	Number of treatments (columns)	6
	Number of values (total)	18
Figure 4F
	ANOVA results							Multiple comparisons
	Table Analyzed	Tensile Stress						Number of families	1
	Data sets analyzed							Number of comparisons per family	5
								Alpha	0.05
	ANOVA summary
	F	6.8						Dunnett's multiple comparisons test	Mean Diff.	95.00% CI of diff.	Below threshold?	Summary	Adjusted P Value	A-?
	P value	0.0032						0% vs. 0.2%	-2.397	-5.132 to 0.3382	No	ns	0.0931	B	0.2%
	P value summary	**						0% vs. 0.4%	-2.61	-5.345 to 0.1249	No	ns	0.063	C	0.4%
	Significant diff. among means (P < 0.05)?	Yes						0% vs. 0.6%	-3.563	-6.298 to -0.8284	Yes	*	0.0106	D	0.6%
	R squared	0.7391						0% vs. 0.8%	-5.18	-7.915 to -2.445	Yes	***	0.0006	E	0.8%
								0% vs. 1.0%	-3.75	-6.485 to -1.015	Yes	**	0.0075	F	1.0%
	Brown-Forsythe test
	F (DFn, DFd)	0.2798 (5, 12)						Test details	Mean 1	Mean 2	Mean Diff.	SE of diff.	n1	n2	q	DF
	P value	0.9154						0% vs. 0.2%	17.59	19.99	-2.397	0.9426	3	3	2.542	12
	P value summary	ns						0% vs. 0.4%	17.59	20.2	-2.61	0.9426	3	3	2.769	12
	Are SDs significantly different (P < 0.05)?	No						0% vs. 0.6%	17.59	21.15	-3.563	0.9426	3	3	3.78	12
								0% vs. 0.8%	17.59	22.77	-5.18	0.9426	3	3	5.495	12
	Bartlett's test							0% vs. 1.0%	17.59	21.34	-3.75	0.9426	3	3	3.978	12
	Bartlett's statistic (corrected)
	P value
	P value summary
	Are SDs significantly different (P < 0.05)?
	ANOVA table	SS	DF	MS	F (DFn, DFd)	P value
	Treatment (between columns)	45.32	5	9.064	F (5, 12) = 6.800	P=0.0032
	Residual (within columns)	15.99	12	1.333
	Total	61.31	17
	Data summary
	Number of treatments (columns)	6
	Number of values (total)	18
Figure 4G
	ANOVA results							Multiple comparisons
	Table Analyzed	Elongation at Break						Number of families	1
	Data sets analyzed							Number of comparisons per family	5
								Alpha	0.05
	ANOVA summary
	F	11.29						Dunnett's multiple comparisons test	Mean Diff.	95.00% CI of diff.	Below threshold?	Summary	Adjusted P Value	A-?
	P value	0.0003						0% vs. 0.2%	-91.73	-173.8 to -9.668	Yes	*	0.0273	B	0.2%
	P value summary	***						0% vs. 0.4%	-126.9	-208.9 to -44.82	Yes	**	0.0031	C	0.4%
	Significant diff. among means (P < 0.05)?	Yes						0% vs. 0.6%	-171.8	-253.8 to -89.71	Yes	***	0.0003	D	0.6%
	R squared	0.8247						0% vs. 0.8%	-169.1	-251.1 to -87.01	Yes	***	0.0003	E	0.8%
								0% vs. 1.0%	-167.5	-249.6 to -85.49	Yes	***	0.0003	F	1.0%
	Brown-Forsythe test
	F (DFn, DFd)	0.7130 (5, 12)						Test details	Mean 1	Mean 2	Mean Diff.	SE of diff.	n1	n2	q	DF
	P value	0.6255						0% vs. 0.2%	1378	1470	-91.73	28.28	3	3	3.243	12
	P value summary	ns						0% vs. 0.4%	1378	1505	-126.9	28.28	3	3	4.486	12
	Are SDs significantly different (P < 0.05)?	No						0% vs. 0.6%	1378	1550	-171.8	28.28	3	3	6.073	12
								0% vs. 0.8%	1378	1547	-169.1	28.28	3	3	5.978	12
	Bartlett's test							0% vs. 1.0%	1378	1545	-167.5	28.28	3	3	5.924	12
	Bartlett's statistic (corrected)
	P value
	P value summary
	Are SDs significantly different (P < 0.05)?
	ANOVA table	SS	DF	MS	F (DFn, DFd)	P value
	Treatment (between columns)	67764	5	13553	F (5, 12) = 11.29	P=0.0003
	Residual (within columns)	14399	12	1200
	Total	82164	17
	Data summary
	Number of treatments (columns)	6
	Number of values (total)	18
Figure 4H
	ANOVA results							Multiple comparisons
	Table Analyzed	Modulus						Number of families	1
	Data sets analyzed							Number of comparisons per family	5
								Alpha	0.05
	ANOVA summary
	F	5.527						Dunnett's multiple comparisons test	Mean Diff.	95.00% CI of diff.	Below threshold?	Summary	Adjusted P Value	A-?
	P value	0.0072						0% vs. 0.2%	-0.1342	-0.4398 to 0.1714	No	ns	0.5986	B	0.2%
	P value summary	**						0% vs. 0.4%	-0.06912	-0.3747 to 0.2365	No	ns	0.9424	C	0.4%
	Significant diff. among means (P < 0.05)?	Yes						0% vs. 0.6%	-0.2756	-0.5812 to 0.03003	No	ns	0.0821	D	0.6%
	R squared	0.6972						0% vs. 0.8%	-0.4884	-0.7940 to -0.1828	Yes	**	0.0024	E	0.8%
								0% vs. 1.0%	-0.2552	-0.5608 to 0.05041	No	ns	0.114	F	1.0%
	Brown-Forsythe test
	F (DFn, DFd)	0.3726 (5, 12)						Test details	Mean 1	Mean 2	Mean Diff.	SE of diff.	n1	n2	q	DF
	P value	0.8579						0% vs. 0.2%	4.197	4.331	-0.1342	0.1053	3	3	1.274	12
	P value summary	ns						0% vs. 0.4%	4.197	4.266	-0.06912	0.1053	3	3	0.6562	12
	Are SDs significantly different (P < 0.05)?	No						0% vs. 0.6%	4.197	4.472	-0.2756	0.1053	3	3	2.616	12
								0% vs. 0.8%	4.197	4.685	-0.4884	0.1053	3	3	4.637	12
	Bartlett's test							0% vs. 1.0%	4.197	4.452	-0.2552	0.1053	3	3	2.423	12
	Bartlett's statistic (corrected)
	P value
	P value summary
	Are SDs significantly different (P < 0.05)?
	ANOVA table	SS	DF	MS	F (DFn, DFd)	P value
	Treatment (between columns)	0.46	5	0.09199	F (5, 12) = 5.527	P=0.0072
	Residual (within columns)	0.1997	12	0.01664
	Total	0.6597	17
	Data summary
	Number of treatments (columns)	6
	Number of values (total)	18

## Sheet: Figure 5B
Figure 5B
		Relative mass (%)
	Time (months)	TPU			BC TPUWT			BC TPUHST
	0	100	100	100	100	100	100	100	100	100
	1	88.65	91.55	90.95	87.45	89.3	89.75	84.75	90.25	86.7
	2	81.45	80.6	77.6	80.65	80.9	76.6	68.65	71.75	67.6
	3	76.7	73.5	76	67.85	71.75	75.3	56.8	58.9	53.1
	4	69.3	66.4	66.5	50.35	47.35	59.65	37.05	24.35	33.3
	5	66	44.7	57.65	32.05	32.35	44.9	5.1	10.45	6.25

## Sheet: Statistical Analysis (Figure 5)
Figure 5B
	ANOVA results
	Table Analyzed	Sterile
	Two-way RM ANOVA	Matching: Stacked
	Assume sphericity?	No
	Alpha	0.05
	Source of Variation	% of total variation	P value	P value summary	Significant?	Geisser-Greenhouse's epsilon
	Time x Column Factor	8.309	<0.0001	****	Yes
	Time	79.45	<0.0001	****	Yes	0.4386
	Column Factor	10.4	<0.0001	****	Yes
	Subject	0.4006	0.2493	ns	No
	ANOVA table	SS	DF	MS	F (DFn, DFd)	P value
	Time x Column Factor	2848	10	284.8	F (10, 30) = 17.35	P<0.0001
	Time	27232	5	5446	F (2.193, 13.16) = 331.8	P<0.0001
	Column Factor	3564	2	1782	F (2, 6) = 77.89	P<0.0001
	Subject	137.3	6	22.88	F (6, 30) = 1.394	P=0.2493
	Residual	492.4	30	16.41
	Data summary
	Number of columns (Column Factor)	3
	Number of rows (Time)	6
	Number of subjects (Subject)	9
	Number of missing values	0
	Multiple comparisons
	Within each row, compare columns (simple effects within rows)
	Number of families	6
	Number of comparisons per family	2
	Alpha	0.05
	Dunnett's multiple comparisons test	Mean Diff.	95.00% CI of diff.	Below threshold?	Summary	Adjusted P Value
	Row 1
	TPU vs. BC TPUWT	0
	TPU vs. BC TPUHST	0
	Row 2
	TPU vs. BC TPUWT	1.55	-2.276 to 5.376	No	ns	0.38
	TPU vs. BC TPUHST	3.15	-3.800 to 10.10	No	ns	0.2836
	Row 3
	TPU vs. BC TPUWT	0.5	-5.603 to 6.603	No	ns	0.9471
	TPU vs. BC TPUHST	10.55	4.887 to 16.21	Yes	**	0.0061
	Row 4
	TPU vs. BC TPUWT	3.767	-5.833 to 13.37	No	ns	0.3304
	TPU vs. BC TPUHST	19.13	11.85 to 26.41	Yes	**	0.0029
	Row 5
	TPU vs. BC TPUWT	14.95	-3.399 to 33.30	No	ns	0.0762
	TPU vs. BC TPUHST	35.83	17.12 to 54.55	Yes	*	0.0123
	Row 6
	TPU vs. BC TPUWT	19.68	-6.707 to 46.07	No	ns	0.1091
	TPU vs. BC TPUHST	48.85	18.24 to 79.46	Yes	*	0.0182
	Test details	Mean 1	Mean 2	Mean Diff.	SE of diff.	N1	N2	q	DF
	Row 1
	TPU vs. BC TPUWT	100	100	0	0	3	3
	TPU vs. BC TPUHST	100	100	0	0	3	3
	Row 2
	TPU vs. BC TPUWT	90.38	88.83	1.55	1.13	3	3	1.372	3.809
	TPU vs. BC TPUHST	90.38	87.23	3.15	1.837	3	3	1.715	3.105
	Row 3
	TPU vs. BC TPUWT	79.88	79.38	0.5	1.818	3	3	0.275	3.881
	TPU vs. BC TPUHST	79.88	69.33	10.55	1.707	3	3	6.179	3.983
	Row 4
	TPU vs. BC TPUWT	75.4	71.63	3.767	2.36	3	3	1.596	2.783
	TPU vs. BC TPUHST	75.4	56.27	19.13	1.954	3	3	9.792	3.185
	Row 5
	TPU vs. BC TPUWT	67.4	52.45	14.95	3.823	3	3	3.911	2.262
	TPU vs. BC TPUHST	67.4	31.57	35.83	3.885	3	3	9.223	2.254
	Row 6
	TPU vs. BC TPUWT	56.12	36.43	19.68	7.505	3	3	2.623	3.533
	TPU vs. BC TPUHST	56.12	7.267	48.85	6.406	3	3	7.625	2.274

## Sheet: Supplementary Table 1
Supplementary Table 1
		Compost	Autoclaved compost	Autoclaved compost after 5 M of incubation
	Viable cells (CFU / mg compost)	1.38548e+06	2.39374	7792.79
		1.61323e+06	2.87249	9025.06
		1.89792e+06	2.87249	6942.35

## Sheet: Supplementary Figure 1
Supplementary Figure 1
	Time (days)	OD600
	0	0.09	0.09	0.08
	1	0.0466481	0.0394464	0.067346
	2	0.136237	0.0809452	0.090634
	3	0.117084	0.146603	0.103477
	4	0.214396	0.271836	0.204347
	5	0.224314	0.303143	0.301473
	6	0.353877	0.263473	0.343677
	7	0.431727	0.257344	0.411336
	8	0.468026	0.276434	0.386741

## Sheet: Supplementary Figure 4B, C
Supplementary Figure 4B									Supplementary Figure 4C
		Absorbance (a.u.)									Absorbance (a.u.)
	Wavelength (nm)	DMF	DMF + TPU	BC TPUWT site 1	BC TPUWT site 2	BC TPUWT site 3	DMF + WT spore			Wavelength (nm)	DMF	DMF + TPU	BC TPUHST site 1	BC TPUHST site 2	BC TPUHST site 3	DMF + HST spore
	262	3.355	3.443	3.824	3.837	3.874	3.557			262	3.344	3.442	3.832	3.829	3.821	3.532
	264	3.189	3.312	3.633	3.663	3.693	3.395			264	3.202	3.288	3.657	3.679	3.704	3.395
	266	3.274	3.377	3.701	3.717	3.721	3.472			266	3.273	3.379	3.794	3.774	3.822	3.472
	268	3.258	3.368	3.766	3.679	3.745	3.451			268	3.265	3.353	3.756	3.686	3.844	3.454
	270	3.267	3.4	3.718	3.746	3.784	3.467			270	3.297	3.394	3.78	3.715	3.824	3.473
	272	3.323	3.457	3.828	3.852	3.83	3.532			272	3.338	3.447	3.809	3.852	3.874	3.543
	274	3.206	3.338	3.687	3.697	3.692	3.396			274	3.2	3.327	3.706	3.682	3.722	3.411
	276	3.147	3.299	3.651	3.657	3.678	3.348			276	3.146	3.297	3.669	3.657	3.695	3.357
	278	3.064	3.224	3.604	3.581	3.604	3.253			278	3.069	3.233	3.629	3.594	3.647	3.274
	280	2.752	3.255	3.675	3.639	3.668	2.968			280	2.781	3.218	3.62	3.596	3.646	3.058
	282	2.299	3.256	3.591	3.595	3.644	2.518			282	2.343	3.248	3.62	3.619	3.662	2.679
	284	1.876	3.223	3.57	3.547	3.588	2.088			284	1.915	3.206	3.603	3.578	3.599	2.246
	286	1.529	3.24	3.627	3.604	3.618	1.735			286	1.565	3.245	3.631	3.601	3.65	1.883
	288	1.279	3.165	3.545	3.513	3.546	1.48			288	1.31	3.162	3.582	3.551	3.587	1.624
	290	1.139	3.152	3.541	3.54	3.545	1.332			290	1.17	3.161	3.541	3.554	3.58	1.488
	292	1.096	3.066	3.471	3.449	3.47	1.32			292	1.127	3.059	3.514	3.503	3.544	1.436
	294	0.869	2.64	3.178	3.118	3.208	1.089			294	0.887	2.627	3.237	3.199	3.315	1.167
	296	0.658	1.719	2.363	2.288	2.386	0.875			296	0.671	1.713	2.42	2.366	2.505	0.941
	298	0.538	1.147	1.809	1.765	1.834	0.744			298	0.549	1.15	1.854	1.814	1.941	0.812
	300	0.459	0.793	1.461	1.423	1.478	0.692			300	0.466	0.795	1.5	1.466	1.561	0.728
	302	0.404	0.605	1.27	1.237	1.287	0.629			302	0.411	0.605	1.303	1.278	1.362	0.668
	304	0.366	0.51	1.173	1.14	1.188	0.586			304	0.371	0.511	1.202	1.181	1.26	0.626
	306	0.335	0.454	1.111	1.081	1.127	0.552			306	0.34	0.455	1.14	1.119	1.196	0.592
	308	0.31	0.418	1.068	1.038	1.082	0.524			308	0.314	0.418	1.096	1.076	1.152	0.565
	310	0.292	0.394	1.039	1.009	1.053	0.524			310	0.296	0.395	1.067	1.046	1.121	0.545
	312	0.278	0.377	1.016	0.985	1.029	0.507			312	0.281	0.377	1.042	1.023	1.096	0.528
	314	0.265	0.361	0.993	0.962	1.005	0.491			314	0.268	0.361	1.018	0.999	1.072	0.514
	316	0.253	0.347	0.971	0.942	0.984	0.477			316	0.256	0.346	0.996	0.978	1.049	0.5
	318	0.242	0.332	0.948	0.918	0.959	0.462			318	0.244	0.33	0.972	0.953	1.023	0.486
	320	0.231	0.317	0.925	0.895	0.936	0.45			320	0.233	0.316	0.949	0.931	0.999	0.473
	322	0.221	0.303	0.902	0.872	0.912	0.437			322	0.222	0.301	0.925	0.907	0.974	0.461
	324	0.211	0.289	0.878	0.849	0.888	0.426			324	0.213	0.287	0.901	0.884	0.95	0.45
	326	0.204	0.277	0.859	0.83	0.869	0.416			326	0.206	0.275	0.881	0.864	0.929	0.441
	328	0.198	0.266	0.839	0.811	0.849	0.407			328	0.199	0.263	0.861	0.844	0.908	0.432
	330	0.191	0.255	0.818	0.79	0.827	0.398			330	0.191	0.251	0.838	0.822	0.885	0.422
	332	0.183	0.243	0.796	0.768	0.804	0.386			332	0.183	0.239	0.816	0.8	0.861	0.412
	334	0.175	0.231	0.775	0.748	0.783	0.376			334	0.175	0.227	0.794	0.779	0.839	0.402
	336	0.168	0.221	0.755	0.728	0.763	0.368			336	0.168	0.217	0.774	0.758	0.818	0.393
	338	0.162	0.212	0.736	0.709	0.743	0.359			338	0.162	0.207	0.754	0.739	0.797	0.385
	340	0.157	0.203	0.718	0.691	0.725	0.359			340	0.156	0.199	0.736	0.72	0.778	0.377
	342	0.151	0.195	0.699	0.673	0.706	0.35			342	0.15	0.191	0.717	0.702	0.758	0.369
	344	0.146	0.188	0.68	0.654	0.686	0.342			344	0.145	0.183	0.697	0.683	0.738	0.362
	346	0.142	0.181	0.664	0.639	0.67	0.335			346	0.14	0.176	0.68	0.667	0.72	0.355
	348	0.137	0.175	0.647	0.623	0.654	0.328			348	0.136	0.17	0.664	0.65	0.703	0.349
	350	0.133	0.17	0.63	0.606	0.636	0.321			350	0.132	0.164	0.646	0.633	0.685	0.343
	352	0.129	0.164	0.614	0.59	0.62	0.314			352	0.127	0.159	0.63	0.617	0.667	0.336
	354	0.124	0.159	0.597	0.573	0.602	0.307			354	0.123	0.153	0.612	0.599	0.649	0.329
	356	0.12	0.153	0.58	0.557	0.585	0.299			356	0.118	0.147	0.595	0.582	0.631	0.322
	358	0.115	0.148	0.563	0.541	0.569	0.291			358	0.113	0.142	0.578	0.566	0.613	0.315
	360	0.11	0.142	0.545	0.523	0.55	0.282			360	0.108	0.135	0.559	0.548	0.594	0.307
	362	0.106	0.136	0.53	0.508	0.535	0.275			362	0.103	0.13	0.544	0.532	0.578	0.3
	364	0.102	0.132	0.515	0.494	0.52	0.268			364	0.1	0.126	0.528	0.517	0.561	0.293
	366	0.098	0.127	0.499	0.478	0.504	0.262			366	0.096	0.121	0.512	0.502	0.545	0.287
	368	0.094	0.124	0.486	0.465	0.49	0.255			368	0.092	0.117	0.498	0.488	0.53	0.281
	370	0.09	0.119	0.47	0.449	0.473	0.248			370	0.088	0.113	0.481	0.472	0.513	0.273
	372	0.087	0.115	0.456	0.436	0.46	0.242			372	0.085	0.109	0.468	0.458	0.499	0.267
	374	0.083	0.11	0.442	0.422	0.445	0.235			374	0.081	0.104	0.453	0.444	0.483	0.261
	376	0.079	0.105	0.428	0.408	0.431	0.228			376	0.077	0.099	0.438	0.429	0.468	0.254
	378	0.075	0.101	0.416	0.397	0.419	0.222			378	0.073	0.094	0.426	0.418	0.456	0.248
	380	0.071	0.095	0.402	0.383	0.404	0.214			380	0.069	0.089	0.412	0.403	0.44	0.24
	382	0.067	0.09	0.39	0.371	0.392	0.208			382	0.065	0.084	0.399	0.391	0.428	0.234
	384	0.065	0.087	0.379	0.361	0.381	0.202			384	0.062	0.08	0.388	0.38	0.416	0.229
	386	0.062	0.084	0.369	0.351	0.371	0.198			386	0.059	0.077	0.378	0.37	0.405	0.224
	388	0.061	0.082	0.361	0.343	0.363	0.195			388	0.058	0.075	0.369	0.362	0.396	0.22
	390	0.059	0.08	0.352	0.334	0.354	0.191			390	0.057	0.074	0.361	0.353	0.387	0.217
	392	0.058	0.078	0.345	0.328	0.346	0.188			392	0.056	0.072	0.353	0.346	0.379	0.214
	394	0.057	0.077	0.337	0.32	0.339	0.185			394	0.055	0.07	0.346	0.338	0.371	0.211
	396	0.057	0.076	0.332	0.314	0.333	0.183			396	0.054	0.069	0.339	0.332	0.364	0.208
	398	0.056	0.074	0.324	0.308	0.326	0.181			398	0.053	0.068	0.332	0.325	0.357	0.205
	400	0.055	0.074	0.319	0.302	0.32	0.178			400	0.052	0.067	0.326	0.319	0.35	0.203
	402	0.055	0.073	0.312	0.296	0.314	0.173			402	0.052	0.066	0.32	0.313	0.344	0.2
	404	0.054	0.072	0.307	0.291	0.308	0.17			404	0.051	0.066	0.314	0.307	0.337	0.198
	406	0.054	0.071	0.301	0.285	0.303	0.168			406	0.051	0.065	0.309	0.302	0.332	0.197
	408	0.053	0.071	0.296	0.281	0.297	0.167			408	0.05	0.065	0.303	0.297	0.326	0.195
	410	0.053	0.07	0.291	0.275	0.292	0.164			410	0.05	0.064	0.298	0.291	0.32	0.192
	412	0.053	0.07	0.286	0.271	0.287	0.163			412	0.049	0.063	0.293	0.286	0.315	0.191
	414	0.052	0.07	0.281	0.265	0.282	0.162			414	0.049	0.063	0.288	0.282	0.31	0.189
	416	0.052	0.07	0.277	0.261	0.277	0.16			416	0.049	0.063	0.282	0.277	0.304	0.187
	418	0.051	0.069	0.272	0.256	0.272	0.159			418	0.049	0.063	0.278	0.272	0.3	0.185
	420	0.051	0.069	0.267	0.251	0.267	0.156			420	0.048	0.062	0.273	0.267	0.294	0.183
	422	0.051	0.069	0.263	0.248	0.263	0.155			422	0.048	0.061	0.269	0.263	0.29	0.181
	424	0.051	0.069	0.259	0.244	0.259	0.154			424	0.048	0.061	0.264	0.259	0.285	0.18
	426	0.05	0.068	0.255	0.24	0.255	0.152			426	0.047	0.061	0.26	0.255	0.281	0.178
	428	0.05	0.068	0.251	0.236	0.251	0.151			428	0.047	0.061	0.257	0.251	0.277	0.177
	430	0.05	0.068	0.248	0.233	0.247	0.15			430	0.047	0.061	0.253	0.247	0.273	0.175
	432	0.05	0.068	0.244	0.229	0.244	0.148			432	0.046	0.061	0.249	0.244	0.269	0.174
	434	0.049	0.068	0.241	0.226	0.24	0.148			434	0.046	0.061	0.246	0.241	0.266	0.173
	436	0.049	0.068	0.238	0.223	0.237	0.146			436	0.046	0.06	0.243	0.238	0.263	0.171
	438	0.05	0.068	0.234	0.221	0.234	0.146			438	0.046	0.061	0.24	0.235	0.259	0.17
	440	0.049	0.068	0.231	0.218	0.231	0.145			440	0.046	0.061	0.236	0.232	0.256	0.169
	442	0.05	0.068	0.229	0.216	0.229	0.144			442	0.046	0.06	0.234	0.229	0.253	0.168
	444	0.049	0.068	0.226	0.213	0.226	0.143			444	0.045	0.06	0.231	0.226	0.25	0.166
	446	0.049	0.068	0.223	0.21	0.223	0.143			446	0.045	0.06	0.228	0.224	0.247	0.165
	448	0.049	0.068	0.221	0.209	0.221	0.141			448	0.045	0.06	0.226	0.221	0.245	0.165
	450	0.049	0.068	0.219	0.206	0.219	0.14			450	0.045	0.06	0.223	0.219	0.242	0.164
	452	0.049	0.067	0.216	0.204	0.216	0.14			452	0.045	0.06	0.221	0.217	0.24	0.163
	454	0.049	0.067	0.214	0.202	0.213	0.139			454	0.044	0.06	0.218	0.214	0.237	0.162
	456	0.049	0.067	0.211	0.2	0.211	0.138			456	0.044	0.059	0.215	0.212	0.235	0.16
	458	0.048	0.066	0.209	0.197	0.209	0.137			458	0.044	0.059	0.213	0.209	0.232	0.16
	460	0.048	0.065	0.206	0.195	0.206	0.136			460	0.044	0.058	0.211	0.207	0.229	0.159
	462	0.048	0.064	0.204	0.193	0.204	0.136			462	0.043	0.057	0.208	0.205	0.227	0.158
	464	0.048	0.063	0.201	0.19	0.202	0.135			464	0.043	0.057	0.206	0.202	0.224	0.157
	466	0.048	0.063	0.2	0.189	0.199	0.133			466	0.043	0.056	0.203	0.2	0.222	0.156
	468	0.048	0.062	0.197	0.186	0.197	0.133			468	0.043	0.056	0.201	0.198	0.219	0.155
	470	0.048	0.061	0.195	0.184	0.195	0.132			470	0.043	0.056	0.199	0.196	0.217	0.154
	472	0.048	0.061	0.193	0.182	0.193	0.131			472	0.043	0.055	0.197	0.194	0.215	0.153
	474	0.048	0.06	0.191	0.18	0.191	0.13			474	0.042	0.055	0.194	0.191	0.213	0.152
	476	0.048	0.06	0.189	0.178	0.189	0.13			476	0.042	0.054	0.192	0.189	0.21	0.151
	478	0.047	0.059	0.187	0.176	0.187	0.129			478	0.042	0.054	0.191	0.187	0.208	0.15
	480	0.048	0.059	0.185	0.174	0.185	0.128			480	0.042	0.054	0.188	0.185	0.206	0.149
	482	0.047	0.058	0.183	0.172	0.183	0.128			482	0.042	0.053	0.186	0.183	0.203	0.148
	484	0.047	0.058	0.181	0.17	0.181	0.127			484	0.042	0.053	0.184	0.181	0.202	0.147
	486	0.047	0.058	0.18	0.168	0.179	0.125			486	0.042	0.053	0.183	0.18	0.2	0.146
	488	0.047	0.057	0.178	0.167	0.178	0.125			488	0.042	0.053	0.181	0.178	0.198	0.146
	490	0.047	0.057	0.176	0.165	0.176	0.124			490	0.042	0.053	0.179	0.176	0.196	0.145
	492	0.047	0.057	0.175	0.164	0.175	0.124			492	0.042	0.053	0.178	0.175	0.195	0.144
	494	0.047	0.057	0.174	0.162	0.173	0.123			494	0.042	0.053	0.176	0.173	0.193	0.143
	496	0.047	0.057	0.172	0.16	0.172	0.123			496	0.042	0.053	0.175	0.172	0.191	0.142
	498	0.047	0.057	0.171	0.159	0.17	0.122			498	0.042	0.053	0.173	0.17	0.19	0.142
	500	0.047	0.057	0.17	0.158	0.169	0.121			500	0.042	0.053	0.172	0.169	0.188	0.141
	502	0.047	0.057	0.168	0.156	0.167	0.121			502	0.042	0.052	0.17	0.168	0.186	0.14
	504	0.047	0.057	0.167	0.155	0.166	0.121			504	0.042	0.052	0.169	0.166	0.185	0.139
	506	0.047	0.056	0.165	0.153	0.164	0.12			506	0.042	0.052	0.167	0.164	0.183	0.139
	508	0.047	0.056	0.164	0.152	0.163	0.12			508	0.042	0.052	0.166	0.163	0.181	0.138
	510	0.047	0.056	0.162	0.15	0.161	0.118			510	0.042	0.052	0.164	0.161	0.18	0.137
	512	0.047	0.056	0.161	0.149	0.16	0.117			512	0.042	0.052	0.163	0.16	0.178	0.137
	514	0.047	0.056	0.16	0.148	0.159	0.117			514	0.042	0.052	0.162	0.159	0.177	0.136
	516	0.047	0.056	0.158	0.147	0.157	0.116			516	0.042	0.052	0.161	0.158	0.175	0.135
	518	0.047	0.056	0.157	0.145	0.156	0.116			518	0.041	0.051	0.159	0.156	0.173	0.134
	520	0.047	0.055	0.156	0.144	0.155	0.115			520	0.042	0.052	0.158	0.155	0.173	0.134
	522	0.047	0.055	0.155	0.143	0.153	0.115			522	0.042	0.052	0.157	0.154	0.171	0.133
	524	0.047	0.056	0.153	0.142	0.152	0.114			524	0.042	0.052	0.155	0.152	0.17	0.132
	526	0.047	0.056	0.152	0.141	0.151	0.114			526	0.042	0.051	0.154	0.151	0.168	0.132
	528	0.046	0.056	0.151	0.14	0.15	0.114			528	0.042	0.051	0.153	0.15	0.167	0.131
	530	0.046	0.055	0.15	0.139	0.148	0.113			530	0.042	0.051	0.152	0.149	0.166	0.131
	532	0.046	0.055	0.149	0.138	0.147	0.113			532	0.042	0.051	0.151	0.148	0.165	0.13
	534	0.046	0.055	0.148	0.137	0.146	0.113			534	0.042	0.051	0.15	0.146	0.163	0.129
	536	0.046	0.055	0.147	0.136	0.145	0.112			536	0.042	0.051	0.149	0.145	0.162	0.129
	538	0.046	0.055	0.145	0.135	0.144	0.112			538	0.042	0.051	0.148	0.144	0.161	0.128
	540	0.046	0.055	0.144	0.134	0.142	0.11			540	0.042	0.051	0.147	0.143	0.16	0.127
	542	0.046	0.055	0.143	0.133	0.142	0.11			542	0.042	0.05	0.145	0.142	0.159	0.127
	544	0.046	0.054	0.142	0.132	0.141	0.11			544	0.042	0.051	0.145	0.141	0.158	0.127
	546	0.046	0.055	0.141	0.131	0.14	0.11			546	0.042	0.05	0.144	0.14	0.157	0.126
	548	0.046	0.054	0.14	0.13	0.139	0.109			548	0.042	0.05	0.143	0.139	0.155	0.125
	550	0.046	0.055	0.14	0.13	0.138	0.109			550	0.042	0.05	0.142	0.138	0.154	0.125
	552	0.046	0.054	0.138	0.128	0.136	0.109			552	0.042	0.05	0.141	0.138	0.153	0.125
	554	0.046	0.054	0.137	0.128	0.136	0.108			554	0.042	0.05	0.14	0.137	0.152	0.124
	556	0.046	0.054	0.136	0.127	0.135	0.108			556	0.042	0.049	0.139	0.135	0.151	0.123
	558	0.046	0.054	0.135	0.126	0.134	0.107			558	0.042	0.049	0.138	0.134	0.15	0.123
	560	0.046	0.054	0.134	0.125	0.133	0.108			560	0.042	0.05	0.137	0.134	0.149	0.123
	562	0.046	0.054	0.133	0.124	0.132	0.107			562	0.042	0.049	0.136	0.133	0.148	0.122
	564	0.046	0.054	0.132	0.124	0.131	0.107			564	0.042	0.049	0.135	0.132	0.147	0.121
	566	0.046	0.054	0.131	0.123	0.13	0.106			566	0.042	0.049	0.134	0.131	0.146	0.121
	568	0.046	0.054	0.13	0.122	0.129	0.106			568	0.042	0.049	0.134	0.13	0.146	0.121
	570	0.046	0.053	0.129	0.121	0.128	0.106			570	0.042	0.048	0.132	0.129	0.144	0.12
	572	0.046	0.053	0.128	0.12	0.127	0.106			572	0.042	0.048	0.131	0.128	0.143	0.119
	574	0.046	0.053	0.127	0.119	0.126	0.105			574	0.042	0.048	0.13	0.127	0.142	0.119
	576	0.046	0.053	0.127	0.119	0.126	0.105			576	0.042	0.048	0.13	0.127	0.141	0.118
	578	0.046	0.053	0.126	0.118	0.125	0.104			578	0.042	0.048	0.129	0.126	0.14	0.118
	580	0.046	0.053	0.125	0.117	0.124	0.104			580	0.042	0.048	0.128	0.125	0.14	0.118
	582	0.046	0.053	0.124	0.117	0.123	0.104			582	0.042	0.048	0.127	0.124	0.139	0.117
	584	0.046	0.053	0.124	0.116	0.123	0.104			584	0.042	0.047	0.127	0.123	0.138	0.117
	586	0.046	0.053	0.122	0.115	0.121	0.104			586	0.042	0.047	0.126	0.122	0.137	0.116
	588	0.046	0.053	0.122	0.114	0.121	0.102			588	0.042	0.047	0.125	0.121	0.136	0.116
	590	0.046	0.053	0.121	0.113	0.12	0.102			590	0.042	0.047	0.124	0.121	0.135	0.115
	592	0.045	0.053	0.12	0.113	0.119	0.102			592	0.043	0.047	0.123	0.12	0.134	0.115
	594	0.046	0.053	0.12	0.112	0.119	0.102			594	0.042	0.047	0.123	0.119	0.134	0.115
	596	0.046	0.053	0.119	0.111	0.118	0.101			596	0.042	0.047	0.122	0.119	0.133	0.114
	598	0.045	0.052	0.118	0.111	0.117	0.101			598	0.042	0.046	0.121	0.118	0.132	0.113
	600	0.045	0.052	0.117	0.11	0.117	0.101			600	0.042	0.046	0.12	0.117	0.131	0.113
	602	0.046	0.053	0.117	0.109	0.116	0.1			602	0.042	0.046	0.12	0.117	0.131	0.113
	604	0.045	0.052	0.116	0.108	0.115	0.1			604	0.042	0.046	0.119	0.116	0.13	0.112
	606	0.045	0.052	0.115	0.108	0.115	0.1			606	0.042	0.046	0.118	0.115	0.129	0.112
	608	0.045	0.052	0.115	0.107	0.114	0.1			608	0.042	0.046	0.118	0.115	0.128	0.112
	610	0.045	0.052	0.114	0.106	0.113	0.099			610	0.042	0.046	0.117	0.114	0.128	0.111
	612	0.045	0.052	0.114	0.106	0.113	0.099			612	0.042	0.046	0.116	0.114	0.127	0.111
	614	0.045	0.052	0.113	0.105	0.112	0.099			614	0.042	0.045	0.115	0.112	0.126	0.11
	616	0.045	0.052	0.112	0.104	0.112	0.099			616	0.042	0.045	0.115	0.112	0.126	0.11
	618	0.045	0.052	0.112	0.104	0.111	0.098			618	0.042	0.045	0.114	0.111	0.125	0.11
	620	0.045	0.051	0.111	0.103	0.11	0.098			620	0.042	0.045	0.114	0.111	0.124	0.109
	622	0.045	0.052	0.11	0.102	0.11	0.098			622	0.042	0.045	0.113	0.11	0.124	0.109
	624	0.045	0.051	0.11	0.102	0.109	0.098			624	0.042	0.045	0.112	0.11	0.123	0.109
	626	0.045	0.051	0.109	0.101	0.109	0.097			626	0.042	0.045	0.111	0.108	0.122	0.109
	628	0.045	0.051	0.108	0.101	0.108	0.097			628	0.042	0.045	0.111	0.108	0.122	0.108
	630	0.045	0.051	0.108	0.1	0.108	0.097			630	0.042	0.044	0.11	0.108	0.121	0.108
	632	0.045	0.051	0.107	0.099	0.107	0.097			632	0.042	0.044	0.11	0.107	0.121	0.107
	634	0.045	0.051	0.107	0.099	0.107	0.097			634	0.042	0.045	0.109	0.107	0.12	0.107
	636	0.044	0.051	0.106	0.098	0.106	0.095			636	0.042	0.044	0.108	0.106	0.119	0.107
	638	0.044	0.05	0.106	0.098	0.105	0.095			638	0.041	0.044	0.107	0.105	0.118	0.106
	640	0.044	0.05	0.105	0.097	0.105	0.094			640	0.041	0.044	0.107	0.105	0.118	0.106
	642	0.044	0.05	0.104	0.096	0.104	0.094			642	0.041	0.044	0.107	0.104	0.117	0.106
	644	0.044	0.05	0.104	0.096	0.104	0.094			644	0.041	0.044	0.106	0.104	0.117	0.105
	646	0.044	0.05	0.104	0.095	0.103	0.094			646	0.041	0.044	0.105	0.103	0.116	0.105
	648	0.044	0.05	0.103	0.095	0.103	0.094			648	0.041	0.044	0.105	0.103	0.116	0.105
	650	0.044	0.05	0.103	0.094	0.102	0.093			650	0.041	0.043	0.104	0.102	0.115	0.104
	652	0.044	0.05	0.102	0.094	0.102	0.093			652	0.041	0.043	0.103	0.101	0.114	0.104
	654	0.044	0.05	0.102	0.093	0.101	0.093			654	0.041	0.043	0.103	0.101	0.114	0.104
	656	0.044	0.05	0.101	0.093	0.101	0.092			656	0.041	0.043	0.102	0.1	0.113	0.103
	658	0.044	0.049	0.1	0.092	0.1	0.092			658	0.041	0.043	0.102	0.1	0.113	0.103
	660	0.044	0.049	0.1	0.091	0.099	0.092			660	0.041	0.043	0.101	0.099	0.112	0.103
	662	0.044	0.049	0.1	0.091	0.099	0.092			662	0.041	0.043	0.101	0.099	0.112	0.103
	664	0.044	0.049	0.099	0.091	0.098	0.091			664	0.04	0.042	0.1	0.098	0.11	0.102
	666	0.044	0.049	0.099	0.09	0.098	0.091			666	0.041	0.043	0.1	0.098	0.11	0.102
	668	0.044	0.049	0.098	0.09	0.097	0.091			668	0.041	0.043	0.099	0.097	0.11	0.101
	670	0.044	0.049	0.098	0.089	0.097	0.091			670	0.041	0.042	0.098	0.097	0.109	0.101
	672	0.044	0.049	0.097	0.089	0.097	0.09			672	0.04	0.043	0.098	0.096	0.109	0.101
	674	0.044	0.049	0.097	0.089	0.096	0.09			674	0.041	0.042	0.098	0.096	0.108	0.1
	676	0.044	0.048	0.096	0.088	0.096	0.09			676	0.041	0.042	0.097	0.095	0.108	0.1
	678	0.044	0.048	0.096	0.088	0.095	0.09			678	0.04	0.042	0.096	0.095	0.107	0.1
	680	0.044	0.048	0.095	0.087	0.094	0.089			680	0.041	0.042	0.096	0.095	0.107	0.1
	682	0.044	0.048	0.095	0.087	0.094	0.089			682	0.04	0.042	0.095	0.094	0.106	0.099
	684	0.044	0.048	0.095	0.086	0.094	0.089			684	0.04	0.042	0.095	0.094	0.106	0.099
	686	0.043	0.048	0.094	0.085	0.093	0.087			686	0.04	0.042	0.095	0.093	0.105	0.099
	688	0.044	0.048	0.094	0.085	0.093	0.087			688	0.04	0.042	0.094	0.093	0.105	0.098
	690	0.044	0.048	0.093	0.085	0.092	0.087			690	0.04	0.042	0.094	0.092	0.104	0.098
	692	0.043	0.048	0.093	0.085	0.092	0.087			692	0.04	0.042	0.094	0.092	0.104	0.098
	694	0.043	0.047	0.093	0.084	0.092	0.087			694	0.04	0.042	0.093	0.092	0.104	0.098
	696	0.043	0.048	0.092	0.084	0.092	0.087			696	0.04	0.042	0.093	0.092	0.103	0.097
	698	0.043	0.047	0.092	0.084	0.091	0.086			698	0.04	0.042	0.092	0.091	0.103	0.097
	700	0.043	0.047	0.092	0.083	0.09	0.086			700	0.04	0.042	0.092	0.09	0.102	0.097

## Sheet: Supplementary Figure 5A-C
Supplementary Figure 5A					Supplementary Figure 5B					Supplementary Figure 5C
	Time (min)	Max Shear Stress (MPa)	Min Shear Stress (MPa)			Time (min)	Max Shear Stress (MPa)	Min Shear Stress (MPa)			Time (min)	Max Shear Stress (MPa)	Min Shear Stress (MPa)
	0.022625	5.82276	0.372657			0.0302	5.90417	0.377867			0.110046	5.45678	0.349234
	0.085944	5.91444	0.378524			0.07246	7.17701	0.459329			0.110046	4.90578	0.31397
	0.149263	6.73934	0.431318			0.09359	6.54055	0.418595			0.127018	6.18985	0.39615
	0.165092	10.7724	0.689434			0.11472	12.2686	0.785192			0.177936	5.45036	0.348823
	0.180922	10.0391	0.642502			0.199239	11.5413	0.738642			0.177936	4.89936	0.313559
	0.244241	9.30587	0.595576			0.283759	10.8139	0.692087			0.194909	6.18343	0.39574
	0.30756	8.57256	0.548644			0.368279	10.0865	0.645538			0.245827	4.89294	0.313148
	0.370879	7.83926	0.501712			0.452798	9.35911	0.598983			0.313718	4.88653	0.312738
	0.402538	7.2893	0.466515			0.452798	8.63177	0.552433			0.372022	5.72703	0.36653
	0.418368	14.6221	0.935816			0.473928	7.90443	0.505884			0.407974	6.96176	0.445552
	0.434198	13.7056	0.877155			0.495058	7.17701	0.459329			0.402838	6.0798	0.389107
	0.497517	12.9722	0.830223			0.579578	6.44967	0.412779			0.418246	8.02006	0.513284
	0.560836	12.2389	0.783292			0.579578	5.90417	0.377867			0.449062	11.9006	0.761637
	0.624155	11.5057	0.736365			0.579578	15.269	0.977216			0.449062	11.195	0.716482
	0.624155	19.2051	1.22913			0.664098	14.4507	0.924846			0.449062	10.4894	0.671323
	0.655814	18.4718	1.1822			0.748617	13.7234	0.878296			0.449062	9.78389	0.626169
	0.671644	17.7386	1.13527			0.790877	12.996	0.831741			0.449062	9.07836	0.581015
	0.687474	17.0053	1.08834			0.790877	28.2708	1.80933			0.449062	8.54917	0.547147
	0.750792	16.272	1.04141			0.854267	27.5434	1.76277			0.479878	14.0172	0.897099
	0.814111	15.5388	0.994482			0.854267	26.816	1.71622			0.479878	13.3116	0.851945
	0.87743	24.7048	1.5811			0.854267	26.0886	1.66967			0.479878	12.6061	0.806791
	0.940749	24.0632	1.54004			0.854267	25.3613	1.62312			0.526101	16.222	1.03821
	0.956579	23.2382	1.48725			0.854267	24.6339	1.57657			0.510693	15.4283	0.987413
	0.988238	22.5049	1.44031			0.854267	23.9065	1.53002			0.510693	14.7228	0.942258
	0.988238	21.7717	1.39339			0.854267	23.1792	1.48347			0.541509	21.0727	1.34865
	0.988238	21.0384	1.34646			0.854267	22.4518	1.43692			0.541509	20.3671	1.3035
	0.988238	20.3051	1.29952			0.854267	21.7244	1.39036			0.541509	19.6616	1.25834
	0.988238	19.7551	1.26433			0.854267	20.9971	1.34381			0.541509	18.9561	1.21319
	0.988238	29.1045	1.86269			0.917657	20.2697	1.29726			0.541509	18.2505	1.16803
	1.03573	28.3712	1.81576			0.896527	19.5423	1.25071			0.541509	17.5449	1.12288
	1.0199	27.6379	1.76883			0.896527	18.815	1.20416			0.541509	16.8394	1.07772
	1.0199	26.9047	1.7219			0.896527	18.0876	1.1576			0.572325	24.6004	1.57443
	1.0199	26.1714	1.67497			0.938787	17.3602	1.11105			0.572325	23.8949	1.52927
	1.0199	25.4381	1.62803			0.938787	16.6328	1.0645			0.572325	23.1894	1.48412
	1.05156	40.837	2.61357			0.938787	15.9055	1.01795			0.572325	22.4838	1.43896
	1.05156	40.1037	2.56664			0.938787	37.7266	2.4145			0.572325	21.7782	1.3938
	1.05156	39.3705	2.51971			0.938787	36.9992	2.36795			0.618549	27.9518	1.78891
	1.05156	38.6372	2.47278			0.938787	36.2718	2.3214			0.603141	27.0699	1.73247
	1.05156	37.9039	2.42585			0.938787	35.5445	2.27485			0.603141	26.3643	1.68732
	1.05156	37.1706	2.37892			0.938787	34.8171	2.22829			0.603141	25.6587	1.64216
	1.09905	36.4373	2.33199			0.938787	34.0897	2.18174			0.603141	25.1296	1.6083
	1.09905	35.704	2.28506			0.938787	33.3623	2.13519			0.633957	31.6559	2.02598
	1.08322	34.9707	2.23813			0.938787	32.635	2.08864			0.633957	30.9504	1.98083
	1.08322	34.2375	2.1912			0.938787	31.9076	2.04209			0.633957	30.2448	1.93567
	1.08322	33.5042	2.14427			0.938787	31.1802	1.99553			0.633957	29.5392	1.89051
	1.08322	32.7709	2.09734			0.938787	30.4529	1.94898			0.633957	28.8337	1.84536
	1.08322	32.0376	2.05041			0.938787	29.7254	1.90243			0.664773	33.7725	2.16144
	1.08322	31.3043	2.00348			0.938787	28.9981	1.85588			0.664773	33.067	2.11629
	1.11488	30.571	1.95655			0.938787	58.4566	3.74122			0.664773	32.3614	2.07113
	1.11488	29.8377	1.90962			0.938787	57.7292	3.69467			0.710997	44.7085	2.86135
	1.11488	47.4365	3.03594			0.981046	57.0018	3.64812			0.710997	44.003	2.81619
	1.11488	46.7033	2.98901			0.981046	56.2745	3.60157			0.695589	43.2975	2.77104
	1.11488	45.97	2.94208			0.981046	55.5471	3.55501			0.695589	42.5919	2.72588
	1.11488	45.2367	2.89515			0.981046	54.8197	3.50846			0.695589	41.8864	2.68073
	1.14654	44.5034	2.84822			0.981046	54.0924	3.46191			0.695589	41.1808	2.63557
	1.14654	43.7702	2.80129			0.981046	53.365	3.41536			0.695589	40.4753	2.59042
	1.14654	43.0369	2.75436			0.981046	52.6376	3.36881			0.695589	39.7697	2.54526
	1.14654	42.3035	2.70743			0.981046	51.9102	3.32225			0.695589	39.0642	2.50011
	1.14654	41.5703	2.6605			0.981046	51.1829	3.2757			0.695589	38.3586	2.45495
	1.14654	51.4696	3.29405			0.981046	50.4555	3.22915			0.695589	37.653	2.40979
	1.14654	50.7363	3.24712			0.981046	49.7281	3.1826			0.695589	36.9475	2.36464
	1.14654	50.0031	3.2002			0.981046	49.0008	3.13605			0.695589	36.242	2.31949
	1.14654	49.2698	3.15326			0.981046	48.2734	3.08949			0.695589	35.5364	2.27433
	1.14654	48.5365	3.10633			1.02331	47.546	3.04295			0.695589	34.8309	2.22918
	1.14654	47.9865	3.07113			1.02331	46.8187	2.9964			0.695589	34.3017	2.19531
	1.14654	68.3351	4.37345			1.02331	46.0913	2.94984			0.726405	47.5307	3.04197
	1.14654	67.6019	4.32652			1.02331	45.3639	2.90329			0.726405	46.8252	2.99681
	1.14654	66.8685	4.27959			1.02331	44.6366	2.85674			0.726405	46.1197	2.95166
	1.14654	66.1352	4.23266			1.02331	43.9092	2.81019			0.726405	45.4141	2.9065
	1.14654	65.402	4.18573			1.02331	43.1818	2.76364			0.757221	60.2306	3.85476
	1.1782	64.6687	4.1388			1.02331	42.4544	2.71708			0.757221	59.5251	3.8096
	1.1782	63.9354	4.09187			1.02331	41.7271	2.67053			0.757221	58.8195	3.76445
	1.1782	63.2021	4.04493			1.02331	40.9997	2.62398			0.757221	58.114	3.7193
	1.1782	62.4689	3.99801			1.02331	40.2723	2.57743			0.757221	57.4085	3.67414
	1.1782	61.7356	3.95108			1.02331	39.545	2.53088			0.757221	56.7028	3.62898
	1.1782	61.0023	3.90415			1.02331	38.8176	2.48433			0.757221	55.9973	3.58383
	1.1782	60.269	3.85722			1.02331	38.2721	2.44941			0.757221	55.2918	3.53867
	1.1782	59.5357	3.81029			1.02331	61.0023	3.90415			0.757221	54.5862	3.49352
	1.1782	58.8024	3.76335			1.02331	60.275	3.8576			0.757221	53.8807	3.44837
	1.20985	58.0692	3.71643			1.02331	59.5477	3.81105			0.757221	53.1751	3.40321
	1.20985	57.3359	3.6695			1.02331	59.0021	3.77613			0.757221	52.4696	3.35805
	1.20985	56.6026	3.62256			1.02331	65.7303	4.20674			0.757221	51.764	3.3129
	1.20985	55.8693	3.57563			1.02331	65.0029	4.16019			0.757221	51.0585	3.26774
	1.20985	55.136	3.52871			1.02331	64.2755	4.11363			0.757221	50.353	3.22259
	1.20985	54.4027	3.48177			1.02331	63.5482	4.06708			0.757221	49.6474	3.17744
	1.24151	53.6694	3.43484			1.02331	62.8208	4.02053			0.757221	48.9418	3.13228
	1.24151	52.9362	3.38792			1.02331	62.0934	3.97398			0.757221	48.2363	3.08712
	1.24151	52.2029	3.34099			1.02331	61.5479	3.93907			0.803445	65.3458	4.18213
	1.24151	74.9347	4.79582			1.02331	70.4581	4.50932			0.788037	64.4639	4.12569
	1.24151	74.2014	4.74889			1.02331	69.7308	4.46277			0.788037	63.7584	4.08053
	1.24151	73.4681	4.70196			1.02331	69.0035	4.41622			0.788037	63.0528	4.03538
	1.24151	72.7348	4.65503			1.02331	68.276	4.36967			0.788037	62.3473	3.99023
	1.24151	72.0015	4.6081			1.06557	67.5487	4.32312			0.788037	61.6417	3.94507
	1.24151	71.2682	4.56117			1.06557	66.8214	4.27657			0.788037	60.9361	3.89991
	1.24151	70.535	4.51424			1.06557	66.2758	4.24165			0.83426	66.9333	4.28373
	1.24151	69.8017	4.46731			1.06557	78.8229	5.04467			0.83426	66.2278	4.23858
	1.24151	69.0684	4.42038			1.10783	78.1865	5.00393			0.849668	68.3444	4.37404
	1.24151	68.3351	4.37345			1.10783	77.3682	4.95156			0.849668	67.6389	4.32889
	1.24151	67.4185	4.31478			1.10783	76.6408	4.90501			0.849668	65.5223	4.19343
	1.24151	66.6852	4.26785			1.10783	75.9134	4.85846			0.849668	64.8166	4.14827
	1.24151	66.1352	4.23266			1.10783	75.1861	4.81191			0.849668	64.1111	4.10311
	1.24151	65.402	4.18573			1.10783	74.4587	4.76536			0.849668	63.4056	4.05796
	1.24151	64.8521	4.15053			1.10783	73.7313	4.7188			0.901028	76.4582	4.89332
	1.24151	71.6349	4.58463			1.15009	73.004	4.67225			0.895892	75.5763	4.83688
	1.24151	70.9016	4.5377			1.15009	72.2766	4.6257			0.895892	74.959	4.79737
	1.24151	70.1683	4.49077			1.15009	71.5492	4.57915			0.880484	74.3416	4.75786
	1.24151	69.435	4.44384			1.15009	71.0037	4.54424			0.880484	73.6361	4.71271
	1.24151	68.7018	4.39691			1.15009	83.9145	5.37053			0.880484	72.9305	4.66755
	1.27317	67.9685	4.34998			1.15009	83.1871	5.32397			0.880484	72.2249	4.62239
	1.27317	77.8678	4.98354			1.15009	82.4598	5.27743			0.880484	71.5194	4.57724
	1.27317	77.1345	4.93661			1.21348	81.7324	5.23088			0.880484	70.8138	4.53209
	1.27317	76.4012	4.88968			1.21348	80.8232	5.17268			0.880484	70.1083	4.48693
	1.27317	75.6679	4.84275			1.19235	80.0958	5.12613			0.880484	69.4028	4.44178
	1.27317	74.9347	4.79582			1.19235	79.3684	5.07958			0.880484	68.8736	4.40791
	1.27317	74.2014	4.74889			1.19235	78.4592	5.02139			0.942116	78.9276	5.05137
	1.289	73.4681	4.70196			1.19235	77.7318	4.97484			0.942116	78.2221	5.00622
	1.289	72.7348	4.65503			1.19235	77.0045	4.92829			0.942116	77.5166	4.96106
	1.32594	72.0015	4.6081			1.19235	85.0055	5.44035			0.942116	76.811	4.91591
	1.32066	71.2682	4.56117			1.19235	84.2782	5.3938			0.942116	76.1054	4.87075
	1.32066	70.535	4.51424			1.19235	83.3689	5.33561			0.942116	75.3999	4.82559
	1.30483	83.734	5.35898			1.19235	82.6416	5.28906			0.942116	74.6944	4.78044
	1.30483	82.8175	5.30032			1.19235	81.9143	5.24251			0.942116	73.9888	4.73529
	1.30483	82.0842	5.25339			1.2346	81.1869	5.19596			0.942116	73.2833	4.69013
	1.33649	81.3509	5.20646			1.2346	80.4595	5.14941			0.942116	72.5777	4.64497
	1.33649	80.6176	5.15953			1.2346	79.7322	5.10286			0.972932	85.2776	5.45777
	1.35232	79.976	5.11846			1.2346	79.0048	5.0563			0.972932	84.5721	5.41261
	1.35232	79.3344	5.0774			1.25574	78.1561	5.00199			0.972932	83.8665	5.36745
	1.36815	78.6011	5.03047			1.25574	77.3682	4.95156			0.98834	83.1609	5.3223
	1.36815	85.9339	5.49977			1.25574	76.6408	4.90501			0.98834	82.4554	5.27714
	1.39981	85.2006	5.45284			1.298	76.0953	4.8701			0.98834	81.7499	5.23199
	1.39981	84.4673	5.40591			1.27686	84.8237	5.42872			0.98834	81.0443	5.18684
	1.39981	83.5508	5.34725			1.27686	84.0964	5.38217			0.98834	80.3387	5.14168
	1.39981	82.8175	5.30032			1.31913	83.3689	5.33561			0.98834	79.6332	5.09652
	1.39981	82.0842	5.25339			1.31913	82.6416	5.28906			1.05511	79.2804	5.07395
	1.39981	81.1676	5.19473			1.34025	81.9143	5.24251			1.08592	86.6887	5.54807
	1.39981	80.4343	5.14779			1.34025	81.1869	5.19596			1.08079	85.8067	5.49163
	1.39981	79.8843	5.1126			1.34025	80.4595	5.14941			1.06538	85.2776	5.45777
	1.39981	87.0338	5.57016			1.34025	79.7322	5.10286			1.06538	84.5721	5.41261
	1.39981	86.3006	5.52324			1.34025	79.0048	5.0563			1.06538	83.8665	5.36745
	1.39981	85.5673	5.4763			1.34025	78.0956	4.99812			1.06538	83.1609	5.3223
	1.43147	84.834	5.42937			1.34025	82.0961	5.25415			1.06538	82.4554	5.27714
	1.4473	84.1007	5.38245			1.38956	81.1869	5.19596			1.06538	81.7499	5.23199
	1.4473	83.3674	5.33552			1.36139	80.4595	5.14941			1.06538	81.0443	5.18684
	1.4473	82.7258	5.29445			1.36139	79.7322	5.10286			1.06538	80.3387	5.14168
	1.4473	81.9008	5.24165			1.36139	79.0048	5.0563			1.06538	78.3984	5.0175
	1.4473	81.3509	5.20646			1.42477	77.0045	4.92829			1.0962	90.5692	5.79643
	1.43147	87.0338	5.57016			1.42477	78.0956	4.99812			1.0962	89.8637	5.75127
	1.43147	86.3006	5.52324			1.42477	82.8234	5.3007			1.0962	89.1581	5.70612
	1.49479	85.5673	5.4763			1.42477	81.9143	5.24251			1.0962	88.4526	5.66097
	1.49479	84.834	5.42937			1.42477	81.1869	5.19596			1.0962	87.747	5.61581
	1.49479	84.1007	5.38245			1.42477	80.4595	5.14941			1.14242	85.9831	5.50292
	1.51062	83.3674	5.33552			1.42477	79.7322	5.10286			1.14242	85.2776	5.45777
	1.51062	82.8175	5.30032			1.42477	79.0957	5.06212			1.14242	84.5721	5.41261
	1.51062	82.2675	5.26512			1.42477	77.0045	4.92829			1.14242	83.8665	5.36745
	1.52645	81.5342	5.21819			1.47408	76.2772	4.88174			1.14242	83.1609	5.3223
	1.52645	80.8926	5.17712			1.51634	83.9145	5.37053			1.14242	82.4554	5.27714
	1.52645	80.0677	5.12433			1.50929	80.2777	5.13777			1.14242	81.7499	5.23199
	1.55811	79.3344	5.0774			1.50929	79.5503	5.09122			1.12701	81.0443	5.18684
	1.55811	84.4673	5.40591			1.50929	78.8229	5.04467			1.15783	87.3942	5.59323
	1.55811	83.734	5.35898			1.50929	78.1865	5.00393			1.15783	86.6887	5.54807
	1.57394	83.0008	5.31205			1.48816	77.3682	4.95156			1.18864	89.8637	5.75127
	1.57394	82.2675	5.26512			1.5586	76.6408	4.90501			1.20405	88.9817	5.69483
	1.57394	81.5342	5.21819			1.60086	76.0953	4.8701			1.20405	88.2762	5.64968
	1.57394	80.8009	5.17126			1.59381	81.7324	5.23088			1.18864	87.9234	5.6271
	1.58977	80.0677	5.12433			1.59381	81.005	5.18432			1.21946	87.3942	5.59323
	1.58977	79.3344	5.0774			1.59381	77.7318	4.97484			1.21946	86.6887	5.54807
	1.62143	78.6011	5.03047			1.59381	77.0045	4.92829			1.23487	85.8067	5.49163
	1.62143	77.8678	4.98354			1.59381	76.2772	4.88174			1.23487	85.1012	5.44648
	1.62143	77.1345	4.93661			1.57268	80.6413	5.16105			1.25028	84.2192	5.39003
	1.62143	76.4929	4.89555			1.57268	79.914	5.1145			1.25028	83.5137	5.34488
	1.62143	75.6679	4.84275			1.61494	79.1866	5.06794			1.25028	82.8082	5.29972
	1.62143	75.1179	4.80755			1.67833	78.4592	5.02139			1.25028	82.1026	5.25457
	1.62143	84.4673	5.40591			1.67833	77.3682	4.95156			1.25028	81.5734	5.2207
	1.66892	83.734	5.35898			1.67833	76.459	4.89337			1.28109	88.264	5.6489
	1.66892	83.0008	5.31205			1.67833	75.8225	4.85264			1.28109	84.3754	5.40002
	1.66892	82.2675	5.26512			1.6572	75.1861	4.81191			1.2965	83.6697	5.35486
	1.65309	81.5342	5.21819			1.6572	74.6406	4.777			1.2965	82.9642	5.30971
	1.65309	80.8009	5.17126			1.6572	79.1866	5.06794			1.2965	82.2587	5.26455
	1.68475	80.0677	5.12433			1.69946	78.4592	5.02139			1.2965	81.5531	5.2194
	1.70058	79.3344	5.0774			1.69946	77.3682	4.95156			1.2965	80.8476	5.17425
	1.70058	78.6011	5.03047			1.76285	76.6408	4.90501			1.2965	88.0997	5.63838
	1.73224	77.8678	4.98354			1.76285	75.9134	4.85846			1.2965	87.3942	5.59323
	1.73224	77.3179	4.94834			1.76285	75.1861	4.81191			1.2965	86.6887	5.54807
	1.73224	83.734	5.35898			1.78398	74.4587	4.76536			1.2965	86.0713	5.50856
	1.73224	83.0008	5.31205			1.78398	73.9132	4.73044			1.33245	85.2776	5.45777
	1.73224	78.6011	5.03047			1.78398	78.4592	5.02139			1.32732	84.3957	5.40132
	1.73224	77.8678	4.98354			1.78398	77.7318	4.97484			1.32732	83.6901	5.35617
	1.73224	77.1345	4.93661			1.85442	77.0045	4.92829			1.32732	82.9846	5.31101
	1.73224	76.218	4.87795			1.84737	76.2772	4.88174			1.32732	82.279	5.26585
	1.73224	75.4846	4.83102			1.84737	75.5497	4.83518			1.32732	81.5734	5.2207
	1.71641	74.7513	4.78409			1.82624	74.8224	4.78863			1.34272	88.4526	5.66097
	1.71641	74.018	4.73715			1.82624	77.0045	4.92829			1.34272	87.747	5.61581
	1.74807	73.6514	4.71369			1.8685	76.0953	4.8701			1.34272	87.0414	5.57065
	1.74807	73.1015	4.67849			1.8685	75.3679	4.82355			1.34272	86.3359	5.5255
	1.76389	72.5515	4.6433			1.93189	74.095	4.74208			1.34272	80.8679	5.17555
	1.79556	77.1345	4.93661			1.93189	73.1858	4.68389			1.37354	84.2192	5.39003
	1.79556	76.218	4.87795			1.93189	72.4585	4.63734			1.37354	83.5137	5.34488
	1.79556	75.4846	4.83102			1.93189	71.731	4.59079			1.37354	82.8082	5.29972
	1.79556	74.7513	4.78409			1.9812	71.3674	4.56751			1.37354	82.279	5.26585
	1.79556	78.9677	5.05394			1.95302	75.9134	4.85846			1.40436	85.9831	5.50292
	1.79556	78.0511	4.99527			2.01641	75.1861	4.81191			1.41976	85.2776	5.45777
	1.77973	73.8348	4.72543			2.01641	74.4587	4.76536			1.41976	84.6602	5.41826
	1.77973	73.1015	4.67849			2.01641	73.7313	4.7188			1.43517	83.8665	5.36745
	1.81139	72.3681	4.63156			2.01641	73.004	4.67225			1.43517	83.3374	5.33359
	1.81139	71.8182	4.59636			2.01641	72.2766	4.6257			1.46599	82.8082	5.29972
	1.84304	84.4673	5.40591			2.05867	71.5492	4.57915			1.46599	82.1026	5.25457
	1.84304	83.734	5.35898			2.0798	70.8219	4.5326			1.48139	81.3971	5.20941
	1.84304	83.0008	5.31205			2.10093	70.0945	4.48605			1.48139	80.8679	5.17555
	1.85887	82.0842	5.25339			2.10093	75.9134	4.85846			1.52762	81.3971	5.20941
	1.85887	81.3509	5.20646			2.10798	75.1861	4.81191			1.52762	80.6916	5.16426
	1.85887	80.6176	5.15953			2.10093	74.4587	4.76536			1.52762	79.9859	5.1191
	1.85887	79.8843	5.1126			2.10093	73.7313	4.7188			1.52762	79.2804	5.07395
	1.84304	77.3179	4.94834			2.10093	72.8221	4.66062			1.52762	78.5749	5.02879
	1.8747	79.151	5.06567			2.0798	72.1857	4.61988			1.52762	77.8693	4.98364
	1.8747	79.701	5.10086			2.16432	71.5492	4.57915			1.54303	76.9874	4.92719
	1.92747	78.9677	5.05394			2.16432	70.8219	4.5326			1.57898	76.1054	4.87075
	1.92219	78.0511	4.99527			2.16432	70.0945	4.48605			1.60466	80.6916	5.16426
	1.92219	77.3179	4.94834			2.18545	74.4587	4.76536			1.60466	79.9859	5.1191
	1.92219	76.7679	4.91315			2.18545	73.7313	4.7188			1.60466	79.2804	5.07395
	1.95913	78.9677	5.05394			2.18545	73.004	4.67225			1.60466	78.5749	5.02879
	1.95385	78.2344	5.007			2.20658	72.2766	4.6257			1.58925	77.8693	4.98364
	1.93802	77.3179	4.94834			2.20658	71.5492	4.57915			1.58925	77.1638	4.93848
	1.93802	76.9512	4.92488			2.20658	70.8219	4.5326			1.58925	75.0471	4.80302
	1.93802	76.4012	4.88968			2.24884	70.0945	4.48605			1.58925	74.5179	4.76915
	1.93802	75.4846	4.83102			2.24884	69.3671	4.4395			1.66629	79.2804	5.07395
	1.96968	74.7513	4.78409			2.26997	73.7313	4.7188			1.66629	78.5749	5.02879
	1.96968	74.3847	4.76062			2.31928	73.004	4.67225			1.69711	80.0742	5.12475
	1.96968	79.701	5.10086			2.31223	72.2766	4.6257			1.71251	80.6916	5.16426
	1.98551	78.9677	5.05394			2.31223	71.5492	4.57915			1.74333	79.6332	5.09652
	1.98551	78.0511	4.99527			2.2911	70.8219	4.5326			1.74333	78.9276	5.05137
	1.98551	77.3179	4.94834			2.2911	70.0945	4.48605			1.75874	78.2221	5.00622
	1.98551	76.4929	4.89555			2.2911	69.3671	4.4395			1.75874	77.5166	4.96106
	1.96968	75.6679	4.84275			2.37562	68.6398	4.39295			1.75874	76.8992	4.92155
	2.01717	75.1179	4.80755			2.39675	67.9124	4.34639			1.78955	76.2819	4.88204
	2.033	77.1345	4.93661			2.39675	67.3669	4.31148			1.77415	75.3999	4.82559
	2.06466	76.4012	4.88968			2.39675	73.7313	4.7188			1.77415	74.6944	4.78044
	2.08049	75.6679	4.84275			2.39675	73.004	4.67225			1.8255	77.1638	4.93848
	2.08049	74.9347	4.79582			2.39675	72.2766	4.6257			1.85119	76.1054	4.87075
	2.08049	74.293	4.75476			2.39675	71.3674	4.56751			1.86659	77.5166	4.96106
	2.12798	73.6514	4.71369			2.37562	70.6401	4.52096			1.86659	76.811	4.91591
	2.12798	72.7348	4.65503			2.46014	69.9126	4.47441			1.86659	75.3999	4.82559
	2.14381	78.2344	5.007			2.46014	69.3671	4.4395			1.86659	74.6944	4.78044
	2.12798	77.5011	4.96007			2.46014	73.7313	4.7188			1.91795	79.6332	5.09652
	2.18074	76.7679	4.91315			2.48127	73.004	4.67225			1.91282	78.7513	5.04008
	2.17547	76.0346	4.86622			2.48127	72.2766	4.6257			1.91282	78.1339	5.00057
	2.17547	75.3013	4.81928			2.48127	71.5492	4.57915			1.92823	81.3971	5.20941
	2.15964	74.568	4.77235			2.48127	70.8219	4.5326			1.92823	80.6916	5.16426
	2.1913	73.1931	4.68436			2.48127	69.9126	4.47441			1.95904	79.2804	5.07395
	2.1913	72.3681	4.63156			2.5024	69.3671	4.4395			1.97445	78.3984	5.0175
	2.20713	71.8182	4.59636			2.5024	73.004	4.67225			1.97445	77.6929	4.97235
	2.20713	76.7679	4.91315			2.54466	72.2766	4.6257			1.97445	76.9874	4.92719
	2.23879	76.0346	4.86622			2.54466	71.3674	4.56751			1.97445	76.37	4.88768
	2.22296	75.3013	4.81928			2.54466	70.6401	4.52096			2.03608	78.2221	5.00622
	2.22296	74.568	4.77235			2.56579	69.9126	4.47441			2.03608	77.5166	4.96106
	2.27045	73.8348	4.72543			2.56579	69.1853	4.42786			2.03608	76.8992	4.92155
	2.30211	78.9677	5.05394			2.56579	68.367	4.37549			2.0669	76.1054	4.87075
	2.30211	78.2344	5.007			2.54466	71.9129	4.60243			2.0669	75.3999	4.82559
	2.30211	77.5011	4.96007			2.62918	71.1856	4.55588			2.05149	74.6944	4.78044
	2.30211	73.1015	4.67849			2.62918	70.4581	4.50932			2.11312	78.2221	5.00622
	2.33377	72.1849	4.61983			2.62918	69.8217	4.46859			2.11312	77.5166	4.96106
	2.31794	71.8182	4.59636			2.62918	69.0035	4.41622			2.11312	76.811	4.91591
	2.34959	74.9347	4.79582			2.62918	67.5487	4.32312			2.12853	76.1054	4.87075
	2.34959	74.293	4.75476			2.65031	66.8214	4.27657			2.12853	75.3999	4.82559
	2.34959	76.4012	4.88968			2.62918	70.0945	4.48605			2.12853	74.6944	4.78044
	2.34959	75.6679	4.84275			2.7137	69.1853	4.42786			2.12853	73.9888	4.73529
	2.34959	74.2014	4.74889			2.7137	68.4579	4.3813			2.15934	73.3715	4.69577
	2.34959	73.4681	4.70196			2.73483	67.7305	4.33475			2.14394	72.5777	4.64497
	2.39709	72.7348	4.65503			2.73483	67.0032	4.2882			2.17475	76.1054	4.87075
	2.38125	74.2014	4.74889			2.73483	66.2758	4.24165			2.17475	75.3999	4.82559
	2.38125	73.2848	4.69023			2.73483	65.3666	4.18346			2.19016	74.6944	4.78044
	2.42874	72.6432	4.64916			2.77709	69.0035	4.41622			2.19016	73.9888	4.73529
	2.42874	74.2014	4.74889			2.79822	68.0942	4.35803			2.20557	73.2833	4.69013
	2.42874	73.4681	4.70196			2.81935	67.3669	4.31148			2.20557	72.5777	4.64497
	2.42874	72.7348	4.65503			2.81935	66.7304	4.27075			2.20557	71.8721	4.59982
	2.42874	72.0015	4.6081			2.81935	69.0035	4.41622			2.23638	76.1054	4.87075
	2.44457	71.2682	4.56117			2.79822	68.276	4.36967			2.23638	75.3999	4.82559
	2.44457	70.3517	4.50251			2.79822	67.5487	4.32312			2.25179	74.5179	4.76915
	2.44457	72.0015	4.6081			2.79822	69.7308	4.46277			2.28261	73.4596	4.70142
	2.46568	71.085	4.54944			2.88274	66.8214	4.27657			2.28261	72.7541	4.65626
	2.4604	70.3517	4.50251			2.90387	66.0939	4.23001			2.2672	72.4013	4.63368
	2.44457	69.71	4.46144			2.90387	65.3666	4.18346			2.29802	71.8721	4.59982
	2.49206	70.1683	4.49077			2.90387	71.1856	4.55588			2.29802	71.1666	4.55466
	2.49206	69.435	4.44384			2.90387	70.4581	4.50932			2.29802	70.4611	4.50951
	2.50789	68.7018	4.39691			2.90387	69.0035	4.41622			2.29802	69.9319	4.47564
	2.50789	67.9685	4.34998			2.925	68.276	4.36967			2.32883	74.3416	4.75786
	2.55538	70.9016	4.5377			2.96726	67.3669	4.31148			2.34424	73.6361	4.71271
	2.55538	71.6349	4.58463			2.98839	66.4576	4.25329			2.37506	72.7541	4.65626
	2.55538	70.1683	4.49077			2.98839	65.7303	4.20674			2.35965	72.4013	4.63368
	2.60287	69.435	4.44384			3.03065	65.0029	4.16019			2.44182	73.2833	4.69013
	2.6187	68.7018	4.39691			3.07291	64.3665	4.11946			2.43669	72.4013	4.63368
	2.6187	67.9685	4.34998			3.07291	63.5482	4.06708			2.45209	74.3416	4.75786
	2.68202	67.2352	4.30305			3.07291	62.8208	4.02053			2.4675	71.6076	4.58288
	2.68202	74.2014	4.74889			3.11517	64.2755	4.11363			2.48291	72.2249	4.62239
	2.68202	73.4681	4.70196			3.11517	66.4576	4.25329			2.49832	70.8138	4.53209
	2.68202	72.5515	4.6433			3.09404	65.5484	4.1951			2.49832	70.1083	4.48693
	2.71896	71.8182	4.59636			3.09404	64.821	4.14855			2.52914	71.5194	4.57724
	2.71368	71.085	4.54944			3.1363	63.73	4.07872			2.52914	69.4028	4.44178
	2.78227	70.3517	4.50251			3.1363	66.4576	4.25329			2.51373	68.6972	4.39662
	2.777	69.6184	4.45557			3.1363	65.7303	4.20674			2.51373	67.9916	4.35146
	2.777	69.2517	4.43211			3.1363	65.0029	4.16019			2.54454	70.8138	4.53209
	2.777	68.5184	4.38518			3.15743	64.3665	4.11946			2.55995	70.1083	4.48693
	2.84032	67.8768	4.34412			3.17856	65.0029	4.16019			2.57536	69.4028	4.44178
	2.84032	69.435	4.44384			3.17856	64.2755	4.11363			2.57536	68.6972	4.39662
	2.82449	68.7018	4.39691			3.19969	63.5482	4.06708			2.57536	67.9916	4.35146
	2.82449	67.9685	4.34998			3.19969	62.8208	4.02053			2.62158	71.5194	4.57724
	2.87198	67.2352	4.30305			3.24195	65.0029	4.16019			2.62158	70.8138	4.53209
	2.88781	66.5019	4.25612			3.24195	64.2755	4.11363			2.62158	70.1083	4.48693
	2.90364	65.7686	4.20919			3.28421	63.5482	4.06708			2.6524	69.4028	4.44178
	2.90364	67.6019	4.32652			3.30534	62.8208	4.02053			2.66781	74.3416	4.75786
	2.90364	66.8685	4.27959			3.32647	62.1541	3.97786			2.66781	73.6361	4.71271
	2.90364	66.2269	4.23852			3.32647	65.0029	4.16019			2.66781	72.9305	4.66755
	2.88781	65.5853	4.19746			3.30534	64.2755	4.11363			2.66781	72.2249	4.62239
	2.95113	69.435	4.44384			3.41099	63.3663	4.05545			2.68321	71.5194	4.57724
	2.95113	68.7018	4.39691			3.41099	62.6389	4.00889			2.68321	70.8138	4.53209
	2.96696	67.9685	4.34998			3.41099	61.9116	3.96234			2.68321	70.1083	4.48693
	2.96696	67.2352	4.30305			3.41099	61.0933	3.90997			2.71917	69.4028	4.44178
	2.96696	69.435	4.44384			3.47438	62.4571	3.99725			2.71403	68.5208	4.38533
	2.96696	68.7018	4.39691			3.49551	61.7298	3.9507			2.69862	68.168	4.36275
	2.96696	67.9685	4.34998			3.49551	60.366	3.86342			2.72944	70.4611	4.50951
	2.95113	67.2352	4.30305			3.49551	61.1842	3.91579			2.72944	67.6389	4.32889
	2.99861	66.1352	4.23266			3.58003	59.7295	3.82269			2.72944	67.1098	4.29502
	2.99861	65.5853	4.19746			3.58003	64.2755	4.11363			2.76025	72.2249	4.62239
	3.0461	66.9602	4.28545			3.58003	63.5482	4.06708			2.76025	71.5194	4.57724
	3.0461	66.1352	4.23266			3.58003	62.8208	4.02053			2.77566	70.902	4.53773
	3.0461	65.402	4.18573			3.62933	62.0934	3.97398			2.79107	70.1083	4.48693
	3.07776	64.6687	4.1388			3.68568	61.5479	3.93907			2.79107	69.4028	4.44178
	3.09359	64.0271	4.09773			3.68568	60.6387	3.88088			2.79107	68.6972	4.39662
	3.09359	67.6019	4.32652			3.70681	62.4571	3.99725			2.80648	67.8153	4.34018
	3.14108	66.8685	4.27959			3.70681	61.7298	3.9507			2.83729	67.1979	4.30067
	3.15691	63.2021	4.04493			3.70681	61.0933	3.90997			2.87325	67.9916	4.35146
	3.15691	62.4689	3.99801			3.74907	60.4568	3.86924			2.88352	69.05	4.4192
	3.17274	70.1683	4.49077			3.7702	60.4568	3.86924			2.89893	67.0215	4.28938
	3.2044	69.435	4.44384			3.79133	59.5477	3.81105			2.91433	66.2278	4.23858
	3.2044	68.5184	4.38518			3.79133	58.8203	3.7645			2.94515	65.5223	4.19343
	3.22023	67.6019	4.32652			3.83358	58.0929	3.71795			2.94515	64.8166	4.14827
	3.22023	66.8685	4.27959			3.81246	60.275	3.8576			2.99137	67.6389	4.32889
	3.28355	66.1352	4.23266			3.85472	61.0023	3.90415			2.99137	67.0215	4.28938
	3.28355	65.4936	4.19159			3.85472	59.7295	3.82269			2.97597	66.2278	4.23858
	3.28355	67.9685	4.34998			3.87584	61.7298	3.9507			3.0376	66.9333	4.28373
	3.32049	67.2352	4.30305			3.87584	60.275	3.8576			3.0376	66.4041	4.24986
	3.33104	66.5019	4.25612			3.91811	59.1839	3.78777			3.08382	66.0514	4.22729
	3.33104	65.7686	4.20919			3.89697	60.275	3.8576			3.06841	65.3458	4.18213
	3.37853	65.0353	4.16226			3.93924	58.0929	3.71795			3.09923	66.9333	4.28373
	3.41019	64.3021	4.11533			4.00263	61.0023	3.90415			3.14545	65.3458	4.18213
	3.41019	63.5688	4.0684			4.00263	59.6385	3.81687			3.14545	64.6403	4.13698
	3.41019	63.0188	4.0332			3.98149	61.7298	3.9507			3.14545	63.9348	4.09183
	3.41019	69.435	4.44384			4.08714	60.275	3.8576			3.14545	63.2292	4.04667
	3.44712	68.7018	4.39691			4.1294	58.8203	3.7645			3.16086	62.5236	4.00151
	3.42602	67.7851	4.33825			4.1294	58.0929	3.71795			3.20709	65.1695	4.17085
	3.42602	67.4185	4.31478			4.1294	59.5477	3.81105			3.20709	64.4639	4.12569
	3.42602	66.8685	4.27959			4.17166	60.275	3.8576			3.2379	63.7584	4.08053
	3.45768	66.2269	4.23852			4.21392	58.9112	3.77032			3.2379	63.0528	4.03538
	3.45768	65.402	4.18573			4.21392	58.0929	3.71795			3.2379	62.5236	4.00151
	3.47351	64.8521	4.15053			4.23505	61.7298	3.9507			3.25331	64.4639	4.12569
	3.48934	66.8685	4.27959			4.26323	61.0023	3.90415			3.30467	63.4644	4.06172
	3.50517	66.1352	4.23266			4.30549	59.5477	3.81105			3.33035	64.4639	4.12569
	3.50517	65.402	4.18573			4.3407	60.275	3.8576			3.36116	64.0229	4.09747
	3.50517	64.8521	4.15053			4.31957	58.8203	3.7645			3.37657	63.4056	4.05796
	3.55266	64.6687	4.1388			4.38296	58.0929	3.71795			3.40739	65.1695	4.17085
	3.55266	64.1188	4.1036			4.38296	59.6385	3.81687			3.40739	64.4639	4.12569
	3.55266	63.5688	4.0684			4.40409	60.275	3.8576			3.40739	63.9348	4.09183
	3.55266	63.0188	4.0332			4.42522	59.6385	3.81687			3.4382	63.4056	4.05796
	3.55266	64.7604	4.14466			4.40409	58.8203	3.7645			3.45361	62.7	4.0128
	3.55266	65.402	4.18573			4.40409	57.9111	3.70631			3.51524	62.3473	3.99023
	3.55266	64.6687	4.1388			4.46748	57.2746	3.66558			3.51524	61.7299	3.95072
	3.55266	63.9354	4.09187			4.50974	56.6382	3.62484			3.53065	60.9361	3.89991
	3.58432	63.2021	4.04493			4.50974	55.9108	3.57829			3.57688	63.0528	4.03538
	3.60014	62.5605	4.00387			4.48861	57.7292	3.69467			3.57688	62.3473	3.99023
	3.6318	65.402	4.18573			4.53087	56.82	3.63648			3.57688	61.7299	3.95072
	3.61597	64.6687	4.1388			4.53087	59.5477	3.81105			3.59228	64.4639	4.12569
	3.66346	63.7521	4.08014			4.552	58.8203	3.7645			3.59228	63.7584	4.08053
	3.66346	63.0188	4.0332			4.57313	55.9108	3.57829			3.59228	60.9361	3.89991
	3.69512	62.3772	3.99214			4.59426	57.9111	3.70631			3.64364	63.0528	4.03538
	3.69512	65.402	4.18573			4.59426	57.2746	3.66558			3.6231	62.3473	3.99023
	3.72678	64.6687	4.1388			4.63652	59.5477	3.81105			3.66932	64.1111	4.10311
	3.72678	63.9354	4.09187			4.65765	58.6384	3.75286			3.68473	66.2278	4.23858
	3.75844	63.2021	4.04493			4.72104	57.9111	3.70631			3.68473	65.5223	4.19343
	3.75844	61.7356	3.95108			4.74217	57.3655	3.67139			3.70014	64.6403	4.13698
	3.80593	61.0023	3.90415			4.7633	57.0018	3.64812			3.70527	63.4056	4.05796
	3.80593	63.5688	4.0684			4.7633	56.2745	3.60157			3.70014	62.6119	4.00716
	3.8587	62.8355	4.02147			4.74217	55.729	3.56665			3.74636	63.0528	4.03538
	3.83759	62.1022	3.97454			4.74217	57.7292	3.69467			3.74636	62.3473	3.99023
	3.88508	61.3689	3.92761			4.85487	56.82	3.63648			3.76177	61.4653	3.93378
	3.90091	60.819	3.89242			4.84782	56.0926	3.58993			3.76177	60.7598	3.88863
	3.9484	64.6687	4.1388			4.89008	55.729	3.56665			3.76177	60.1424	3.84911
	3.9484	64.0271	4.09773			4.89008	59.5477	3.81105			3.74636	59.5251	3.8096
	3.9484	63.2021	4.04493			4.86895	58.8203	3.7645			3.74636	58.8195	3.76445
	3.9484	65.402	4.18573			4.93234	57.9111	3.70631			3.808	62.3473	3.99023
	3.96423	64.6687	4.1388			4.93234	57.2746	3.66558			3.808	61.6417	3.94507
	3.99589	63.7521	4.08014			4.99573	56.6382	3.62484			3.808	60.9361	3.89991
	4.01172	62.4689	3.99801			5.01686	55.9108	3.57829			3.808	60.407	3.86605
	4.01172	61.9189	3.96281			5.01686	59.5477	3.81105			3.85422	60.0543	3.84347
	4.04338	61.3689	3.92761			4.99573	58.6384	3.75286			3.83881	59.1723	3.78703
	4.05921	60.819	3.89242			5.10138	57.9111	3.70631			3.83881	58.4668	3.74187
	4.07504	65.402	4.18573			5.10138	57.0018	3.64812			3.83881	57.9376	3.708
	4.07504	64.6687	4.1388			5.10138	56.0926	3.58993			3.88503	60.9361	3.89991
	4.07504	64.1188	4.1036			5.19294	55.729	3.56665			3.91585	62.3473	3.99023
	4.05921	64.6687	4.1388			5.1859	59.5477	3.81105			3.91585	61.6417	3.94507
	4.05921	64.1188	4.1036			5.1859	58.8203	3.7645			3.91585	60.2306	3.85476
	4.12253	63.5688	4.0684			5.16477	58.0929	3.71795			3.94667	63.0528	4.03538
	4.12253	62.8355	4.02147			5.22816	57.3655	3.67139			3.94667	60.9361	3.89991
	4.12253	62.1022	3.97454			5.22816	56.6382	3.62484			3.96207	64.4639	4.12569
	4.12253	61.3689	3.92761			5.27042	55.9108	3.57829			3.96207	63.7584	4.08053
	4.12253	60.819	3.89242			5.27042	55.1834	3.53174			3.96207	62.3473	3.99023
	4.17002	62.6521	4.00974			5.24929	58.002	3.71212			3.97748	61.4653	3.93378
	4.17002	62.2855	3.98627			5.24929	59.5477	3.81105			3.98262	60.2894	3.85852
	4.20167	62.8355	4.02147			5.33381	58.6384	3.75286			4.03911	63.0528	4.03538
	4.2175	62.1022	3.97454			5.35494	57.7292	3.69467			4.03911	62.3473	3.99023
	4.2175	61.3689	3.92761			5.35494	57.1837	3.65975			4.03911	61.7299	3.95072
	4.23333	60.7273	3.88655			5.40424	57.7292	3.69467			4.06993	60.7598	3.88863
	4.23861	60.0857	3.84548			5.3972	57.0928	3.65394			4.10588	59.8778	3.83218
	4.2175	64.6687	4.1388			5.37607	56.2745	3.60157			4.08534	59.1723	3.78703
	4.24916	63.7521	4.08014			5.41833	55.5471	3.55501			4.08534	58.4668	3.74187
	4.24916	63.0188	4.0332			5.41833	55.0016	3.5201			4.08534	57.9376	3.708
	4.29665	62.3772	3.99214			5.41833	57.0018	3.64812			4.14697	60.5834	3.87733
	4.28082	64.6687	4.1388			5.46059	55.9108	3.57829			4.14697	59.8778	3.83218
	4.28082	63.9354	4.09187			5.46059	57.7292	3.69467			4.17779	59.1723	3.78703
	4.34414	63.2021	4.04493			5.46059	57.1837	3.65975			4.19319	58.6431	3.75316
	4.34414	61.7356	3.95108			5.46059	58.0929	3.71795			4.25996	61.289	3.9225
	4.3758	61.1856	3.91588			5.52398	57.3655	3.67139			4.23942	60.5834	3.87733
	4.3758	60.7273	3.88655			5.54511	59.5477	3.81105			4.23942	59.8778	3.83218
	4.39163	60.0857	3.84548			5.56624	58.8203	3.7645			4.23942	59.1723	3.78703
	4.3758	62.1022	3.97454			5.6085	56.6382	3.62484			4.23942	58.6431	3.75316
	4.3758	61.3689	3.92761			5.6085	55.729	3.56665			4.27023	63.0528	4.03538
	4.45495	60.7273	3.88655			5.69302	55.0925	3.52592			4.27023	62.3473	3.99023
	4.43912	60.0857	3.84548			5.69302	57.0018	3.64812			4.31646	60.0543	3.84347
	4.51827	62.1022	3.97454			5.73528	56.0926	3.58993			4.31646	59.4369	3.80396
	4.51827	61.4606	3.93348			5.73528	55.729	3.56665			4.30105	58.8195	3.76445
	4.51827	62.8355	4.02147			5.73528	57.1837	3.65975			4.30105	58.114	3.7193
	4.51827	61.3689	3.92761			5.78458	56.2745	3.60157			4.37809	59.8778	3.83218
	4.50244	60.7273	3.88655			5.79867	55.729	3.56665			4.37809	59.1723	3.78703
	4.56576	60.0857	3.84548			5.86206	59.5477	3.81105			4.37809	58.5549	3.74752
	4.58159	62.6521	4.00974			5.86206	58.8203	3.7645			4.4089	57.7612	3.69672
	4.58159	61.9189	3.96281			5.94658	58.0929	3.71795			4.4089	57.1439	3.65721
	4.61325	61.0023	3.90415			5.94658	57.2746	3.66558			4.42431	59.8778	3.83218
	4.62908	64.6687	4.1388			5.96771	59.5477	3.81105			4.43972	58.9959	3.77574
	4.62908	63.7521	4.08014			5.96771	58.8203	3.7645			4.43972	58.2903	3.73058
	4.62908	63.0188	4.0332			5.96771	58.0929	3.71795			4.42431	56.3501	3.60641
	4.65018	62.1022	3.97454			5.98884	57.3655	3.67139			4.48595	58.8195	3.76445
	4.62908	61.3689	3.92761			5.98884	56.6382	3.62484			4.48595	58.114	3.7193
	4.67657	60.6356	3.88068			6.05223	56.0017	3.58411			4.53217	59.8778	3.83218
	4.66074	60.0857	3.84548			6.07336	59.5477	3.81105			4.53217	59.2605	3.79267
	4.6924	62.9272	4.02734			6.05223	58.8203	3.7645			4.56298	58.4668	3.74187
	4.70823	62.1022	3.97454			6.15788	58.0929	3.71795			4.56298	57.7612	3.69672
	4.73989	62.8355	4.02147			6.13675	55.1834	3.53174			4.59894	57.0556	3.65156
	4.72405	62.1022	3.97454			6.13675	57.3655	3.67139			4.5938	56.2619	3.60076
	4.77154	61.4606	3.93348			6.17901	56.4563	3.6132			4.60921	58.8195	3.76445
	4.77154	60.819	3.89242			6.17901	55.8199	3.57247			4.60921	58.114	3.7193
	4.78737	62.1938	3.98041			6.17901	59.9113	3.83433			4.66057	60.2306	3.85476
	4.83486	61.3689	3.92761			6.2424	59.1839	3.78777			4.64002	59.5251	3.8096
	4.83486	60.819	3.89242			6.28466	58.4566	3.74122			4.7222	59.8778	3.83218
	4.81903	62.8355	4.02147			6.28466	65.0029	4.16019			4.71706	58.9959	3.77574
	4.86652	62.4689	3.99801			6.28466	64.3665	4.11946			4.71706	58.2903	3.73058
	4.86652	64.6687	4.1388			6.32692	63.5482	4.06708			4.70166	57.9376	3.708
	4.88235	63.9354	4.09187			6.32692	62.8208	4.02053			4.73247	61.6417	3.94507
	4.91401	63.2021	4.04493			6.32692	62.0934	3.97398			4.73247	60.9361	3.89991
	4.92984	62.1022	3.97454			6.36918	61.3661	3.92743			4.73247	57.4085	3.67414
	4.92984	61.3689	3.92761			6.36918	60.6387	3.88088			4.73247	56.7028	3.62898
	4.94567	60.6356	3.88068			6.36918	65.7303	4.20674			4.73247	55.9973	3.58383
	4.9615	60.0857	3.84548			6.34805	69.0035	4.41622			4.73247	55.4682	3.54996
	4.97733	64.6687	4.1388			6.41848	68.276	4.36967			4.76329	59.8778	3.83218
	4.97733	63.9354	4.09187			6.41143	67.5487	4.32312			4.76329	59.1723	3.78703
	5.02482	63.2021	4.04493			6.41143	66.8214	4.27657			4.7787	58.4668	3.74187
	5.00899	62.4689	3.99801			6.43257	64.6392	4.13691			4.80951	57.9376	3.708
	5.07231	61.9189	3.96281			6.43257	67.9124	4.34639			4.7941	57.0556	3.65156
	5.08814	61.3689	3.92761			6.43257	67.185	4.29984			4.7941	56.3501	3.60641
	5.08814	60.7273	3.88655			6.49596	66.5486	4.25911			4.84546	59.5839	3.81337
	5.07231	60.0857	3.84548			6.49596	65.7303	4.20674			4.82492	58.8195	3.76445
	5.15146	62.8355	4.02147			6.47483	65.0938	4.166			4.85574	60.5834	3.87733
	5.13563	62.1022	3.97454			6.47483	64.3362	4.11751			4.90196	59.1723	3.78703
	5.13563	60.7273	3.88655			6.47483	63.5482	4.06708			4.90196	58.4668	3.74187
	5.18312	60.0857	3.84548			6.47483	62.8208	4.02053			4.90196	57.9376	3.708
	5.21478	62.1022	3.97454			6.47483	62.0934	3.97398			4.93278	59.8778	3.83218
	5.23061	61.3689	3.92761			6.54526	61.3661	3.92743			4.96359	59.2605	3.79267
	5.23061	60.7273	3.88655			6.58047	60.6387	3.88088			4.94818	58.4668	3.74187
	5.23061	62.1022	3.97454			6.58047	69.0035	4.41622			4.94818	57.9376	3.708
	5.2781	61.3689	3.92761			6.58047	68.276	4.36967			4.979	60.5834	3.87733
	5.2781	60.6356	3.88068			6.58047	67.5487	4.32312			4.979	59.8778	3.83218
	5.2781	59.9023	3.83375			6.55935	66.6394	4.26492			5.00981	59.1723	3.78703
	5.2781	59.1691	3.78682			6.64386	65.9121	4.21837			5.00981	58.4668	3.74187
	5.32559	58.4358	3.73989			6.64386	65.1848	4.17183			5.00981	57.9376	3.708
	5.32559	59.9023	3.83375			6.665	64.3665	4.11946			5.04063	60.5834	3.87733
	5.32559	58.3441	3.73402			6.68612	63.5482	4.06708			5.04063	59.8778	3.83218
	5.32559	59.9023	3.83375			6.70725	62.7299	4.01471			5.07145	59.1723	3.78703
	5.32559	59.1691	3.78682			6.75656	62.0934	3.97398			5.07145	58.4668	3.74187
	5.37307	60.6356	3.88068			6.72838	69.0035	4.41622			5.08685	57.7612	3.69672
	5.37307	58.4358	3.73989			6.72838	68.276	4.36967			5.08685	57.0556	3.65156
	5.35724	59.1691	3.78682			6.72838	67.5487	4.32312			5.10226	56.3501	3.60641
	5.3889	60.6356	3.88068			6.72838	66.8214	4.27657			5.10226	55.6446	3.56125
	5.3889	59.9023	3.83375			6.72838	66.0939	4.23001			5.14849	57.9376	3.708
	5.43639	58.4358	3.73989			6.77064	65.3666	4.18346			5.21525	58.8195	3.76445
	5.46805	62.1022	3.97454			6.77064	64.6392	4.13691			5.21012	57.9376	3.708
	5.48388	61.3689	3.92761			6.77064	63.9119	4.09036			5.24093	59.8778	3.83218
	5.49971	59.1691	3.78682			6.79177	63.0026	4.03217			5.22553	57.0556	3.65156
	5.49971	60.6356	3.88068			6.79177	62.6389	4.00889			5.22553	56.3501	3.60641
	5.5472	59.994	3.83962			6.79177	65.0029	4.16019			5.27175	59.2605	3.79267
	5.5472	62.1022	3.97454			6.83403	64.3665	4.11946			5.25634	58.4668	3.74187
	5.57886	61.1856	3.91588			6.88334	63.5482	4.06708			5.25634	57.7612	3.69672
	5.59469	59.1691	3.78682			6.87629	62.8208	4.02053			5.28716	59.8778	3.83218
	5.62635	58.3441	3.73402			6.85516	62.0934	3.97398			5.33852	58.8195	3.76445
	5.62635	63.9354	4.09187			6.89742	61.3661	3.92743			5.33338	57.9376	3.708
	5.64218	63.2021	4.04493			6.89742	60.6387	3.88088			5.31797	57.5848	3.68543
	5.68967	60.269	3.85722			6.91855	66.4576	4.25329			5.34879	59.8778	3.83218
	5.72133	59.1691	3.78682			6.91855	65.7303	4.20674			5.34879	57.0556	3.65156
	5.72133	58.4358	3.73989			6.91855	65.0029	4.16019			5.34879	56.3501	3.60641
	5.73716	60.6356	3.88068			6.91855	64.2755	4.11363			5.37961	58.8195	3.76445
	5.75299	60.0857	3.84548			6.91855	63.5482	4.06708			5.37961	58.2903	3.73058
	5.78465	59.9023	3.83375			6.96786	62.6389	4.00889			5.42583	57.7612	3.69672
	5.81631	59.2607	3.79269			6.96081	61.9116	3.96234			5.42583	57.1439	3.65721
	5.81631	58.4969	3.7438			6.93968	61.2751	3.92161			5.41042	56.3501	3.60641
	5.81631	60.269	3.85722			6.98194	60.6387	3.88088			5.48746	57.7612	3.69672
	5.84797	59.5357	3.81029			7.04533	67.185	4.29984			5.48746	57.1439	3.65721
	5.84797	60.819	3.89242			7.0242	66.4576	4.25329			5.51828	56.3501	3.60641
	5.83214	60.6356	3.88068			7.0242	65.7303	4.20674			5.51828	55.7327	3.56689
	5.87963	60.0857	3.84548			7.0242	65.0029	4.16019			5.55423	58.4668	3.74187
	5.87963	60.6356	3.88068			7.0242	64.2755	4.11363			5.53369	57.7612	3.69672
	5.91656	59.9023	3.83375			7.0242	63.5482	4.06708			5.53369	57.0556	3.65156
	5.91129	59.1691	3.78682			7.06646	62.8208	4.02053			5.53369	54.939	3.5161
	5.91656	58.4358	3.73989			7.06646	62.0934	3.97398			5.53369	54.2335	3.47094
	5.91129	57.7025	3.69296			7.08759	61.3661	3.92743			5.53369	53.5279	3.42579
	5.92711	60.6356	3.88068			7.10872	60.6387	3.88088			5.59532	59.8778	3.83218
	5.92711	59.9023	3.83375			7.10872	65.0029	4.16019			5.59532	59.1723	3.78703
	5.94822	58.9858	3.77509			7.12985	64.2755	4.11363			5.64154	58.4668	3.74187
	5.95877	58.2525	3.72816			7.12985	63.5482	4.06708			5.62613	57.7612	3.69672
	5.95877	57.6108	3.68709			7.12985	62.8208	4.02053			5.62613	57.0556	3.65156
	5.99043	59.9023	3.83375			7.10872	62.0934	3.97398			5.62613	56.3501	3.60641
	6.00626	59.1691	3.78682			7.19324	61.3661	3.92743			5.65695	59.8778	3.83218
	6.06958	58.4358	3.73989			7.21437	60.6387	3.88088			5.65695	59.1723	3.78703
	6.06958	57.7025	3.69296			7.21437	59.9113	3.83433			5.68776	58.4668	3.74187
	6.10652	62.1022	3.97454			7.21437	64.2755	4.11363			5.68776	57.7612	3.69672
	6.11707	61.1856	3.91588			7.21437	63.5482	4.06708			5.73399	57.0556	3.65156
	6.11707	60.4523	3.86895			7.21437	62.6389	4.00889			5.73399	56.3501	3.60641
	6.16456	59.8107	3.82788			7.21437	61.9116	3.96234			5.7648	57.7612	3.69672
	6.21205	59.1691	3.78682			7.21437	61.0023	3.90415			5.7494	55.6446	3.56125
	6.22788	58.4358	3.73989			7.21437	60.4568	3.86924			5.79562	56.8793	3.64027
	6.27537	61.3689	3.92761			7.19324	61.7298	3.9507			5.83157	55.9973	3.58383
	6.27537	60.6356	3.88068			7.27776	66.4576	4.25329			5.85725	59.7015	3.8209
	6.32286	60.0857	3.84548			7.27776	65.7303	4.20674			5.85725	58.9959	3.77574
	6.30703	59.5357	3.81029			7.29889	65.0029	4.16019			5.85725	58.2903	3.73058
	6.30703	58.8024	3.76335			7.29889	64.2755	4.11363			5.85725	57.5848	3.68543
	6.33869	58.1608	3.72229			7.29889	63.5482	4.06708			5.85725	56.8793	3.64027
	6.33869	57.4276	3.67536			7.27776	62.8208	4.02053			5.87266	56.1737	3.59512
	6.38618	58.0692	3.71643			7.27776	60.6387	3.88088			5.90348	60.5834	3.87733
	6.38618	56.6026	3.62256			7.27776	62.0934	3.97398			5.90348	59.8778	3.83218
	6.38618	56.0526	3.58737			7.36228	61.3661	3.92743			5.93429	59.1723	3.78703
	6.4495	57.3359	3.6695			7.36228	65.0029	4.16019			5.9497	58.5549	3.74752
	6.4495	58.0692	3.71643			7.38341	64.2755	4.11363			5.98052	57.7612	3.69672
	6.43367	56.6942	3.62843			7.38341	63.5482	4.06708			5.98052	57.0556	3.65156
	6.43367	57.3359	3.6695			7.42567	63.0026	4.03217			5.98052	56.3501	3.60641
	6.46533	56.0526	3.58737			7.42567	62.4571	3.99725			6.02674	58.4668	3.74187
	6.48116	60.6356	3.88068			7.47497	61.7298	3.9507			6.02674	57.7612	3.69672
	6.48116	59.9023	3.83375			7.48906	61.0023	3.90415			6.02674	57.0556	3.65156
	6.51281	58.9858	3.77509			7.48906	60.366	3.86342			6.02674	56.3501	3.60641
	6.52865	58.4358	3.73989			7.48906	59.7295	3.82269			6.04215	55.6446	3.56125
	6.52865	60.6356	3.88068			7.51019	62.4571	3.99725			6.05756	54.939	3.5161
	6.5603	59.9023	3.83375			7.51019	61.7298	3.9507			6.05756	54.2335	3.47094
	6.5603	59.1691	3.78682			7.51019	61.0023	3.90415			6.05756	53.5279	3.42579
	6.5603	58.4358	3.73989			7.51019	60.275	3.8576			6.08837	57.7612	3.69672
	6.59196	57.7025	3.69296			7.53132	59.7295	3.82269			6.08837	57.0556	3.65156
	6.59196	59.9023	3.83375			7.53132	61.8206	3.95652			6.08837	56.3501	3.60641
	6.60779	59.1691	3.78682			7.57358	61.0023	3.90415			6.10378	55.6446	3.56125
	6.63945	58.2525	3.72816			7.57358	60.275	3.8576			6.16541	57.8494	3.70236
	6.67111	57.6108	3.68709			7.57358	59.7295	3.82269			6.15	57.0556	3.65156
	6.67111	58.0692	3.71643			7.57358	62.4571	3.99725			6.15	56.3501	3.60641
	6.67111	57.5192	3.68123			7.61584	64.2755	4.11363			6.21164	57.7612	3.69672
	6.70277	59.9023	3.83375			7.63697	63.5482	4.06708			6.22704	57.1439	3.65721
	6.73443	59.1691	3.78682			7.63697	61.7298	3.9507			6.25786	56.3501	3.60641
	6.73443	58.4358	3.73989			7.63697	61.0023	3.90415			6.28867	58.4668	3.74187
	6.75026	60.6356	3.88068			7.61584	60.275	3.8576			6.27327	57.7612	3.69672
	6.75026	59.994	3.83962			7.70036	59.6385	3.81687			6.27327	57.0556	3.65156
	6.78192	60.6356	3.88068			7.70036	62.4571	3.99725			6.30408	59.8778	3.83218
	6.78192	59.9023	3.83375			7.72149	58.8203	3.7645			6.30408	59.1723	3.78703
	6.79775	59.1691	3.78682			7.72149	58.0929	3.71795			6.3349	58.4668	3.74187
	6.79775	58.3441	3.73402			7.70036	61.7298	3.9507			6.3349	57.7612	3.69672
	6.86107	58.1608	3.72229			7.80601	61.0023	3.90415			6.3349	57.0556	3.65156
	6.86107	57.5192	3.68123			7.78488	60.366	3.86342			6.35031	56.1737	3.59512
	6.86107	58.8024	3.76335			7.78488	62.4571	3.99725			6.35031	55.4682	3.54996
	6.86107	58.2525	3.72816			7.78488	59.5477	3.81105			6.3349	55.1154	3.52738
	6.8769	59.9023	3.83375			7.85531	58.8203	3.7645			6.38112	54.5862	3.49352
	6.90856	59.2607	3.79269			7.8694	58.0929	3.71795			6.38112	53.9689	3.45401
	6.90856	59.9023	3.83375			7.8694	60.275	3.8576			6.39653	53.3515	3.4145
	6.92439	58.9858	3.77509			7.93279	61.8206	3.95652			6.44275	55.2918	3.53867
	6.95605	58.2525	3.72816			7.93279	61.0023	3.90415			6.44275	54.6744	3.49916
	7.02464	57.6108	3.68709			7.93279	59.5477	3.81105			6.47871	56.7028	3.62898
	7.00354	60.6356	3.88068			7.93279	58.8203	3.7645			6.47357	55.821	3.57254
	7.06686	59.9023	3.83375			7.97505	58.0929	3.71795			6.45816	54.0571	3.45965
	7.08268	59.1691	3.78682			7.95392	62.4571	3.99725			6.50439	57.7612	3.69672
	7.09851	58.2525	3.72816			7.95392	61.7298	3.9507			6.54034	60.5834	3.87733
	7.13018	57.6108	3.68709			8.01731	61.0023	3.90415			6.51979	59.8778	3.83218
	7.146	58.0692	3.71643			8.01731	60.4568	3.86924			6.51979	59.1723	3.78703
	7.19349	57.3359	3.6695			8.01731	60.275	3.8576			6.51979	58.4668	3.74187
	7.19349	56.6942	3.62843			8.03844	59.5477	3.81105			6.51979	57.0556	3.65156
	7.22515	56.0526	3.58737			8.05957	58.8203	3.7645			6.57115	61.7005	3.94883
	7.24098	58.0692	3.71643			8.05957	58.0929	3.71795			6.59683	64.8166	4.14827
	7.3043	59.9023	3.83375			8.05957	60.275	3.8576			6.59683	64.1111	4.10311
	7.32013	58.9858	3.77509			8.10183	59.5477	3.81105			6.58143	63.4056	4.05796
	7.35179	56.9692	3.64603			8.14409	59.0021	3.77613			6.58143	62.7	4.0128
	7.35179	56.236	3.5991			8.12296	62.4571	3.99725			6.61224	67.6389	4.32889
	7.39928	55.5027	3.55217			8.12296	61.7298	3.9507			6.61224	66.9333	4.28373
	7.39928	58.3441	3.73402			8.12296	60.8205	3.89251			6.61224	66.2278	4.23858
	7.44677	59.9023	3.83375			8.12296	60.0932	3.84596			6.61224	65.5223	4.19343
	7.4626	59.1691	3.78682			8.16522	59.1839	3.78777			6.65847	63.2292	4.04667
	7.4626	57.7025	3.69296			8.22861	58.4566	3.74122			6.65847	62.5236	4.00151
	7.4626	56.9692	3.64603			8.22861	57.9111	3.70631			6.65847	61.8181	3.95636
	7.51009	58.4358	3.73989			8.22861	61.7298	3.9507			6.67387	60.9361	3.89991
	7.51009	60.6356	3.88068			8.31313	60.8205	3.89251			6.67387	60.2306	3.85476
	7.51009	59.9023	3.83375			8.31313	60.0932	3.84596			6.70469	64.1111	4.10311
	7.52592	59.2607	3.79269			8.31313	59.1839	3.78777			6.70469	63.4056	4.05796
	7.52592	58.4358	3.73989			8.31313	58.2747	3.72958			6.75091	65.1695	4.17085
	7.57341	59.9023	3.83375			8.40469	57.7292	3.69467			6.75091	64.5521	4.13134
	7.6209	59.1691	3.78682			8.37652	61.7298	3.9507			6.79714	64.1111	4.10311
	7.6209	57.7025	3.69296			8.37652	61.0023	3.90415			6.79714	63.4056	4.05796
	7.60507	56.9692	3.64603			8.46104	60.275	3.8576			6.82795	69.05	4.4192
	7.65783	56.1443	3.59323			8.46104	59.5477	3.81105			6.82795	68.3444	4.37404
	7.66838	58.0692	3.71643			8.48217	58.8203	3.7645			6.82795	67.6389	4.32889
	7.68422	56.9692	3.64603			8.48217	58.0929	3.71795			6.84336	66.9333	4.28373
	7.66838	56.236	3.5991			8.5033	57.3655	3.67139			6.84336	66.2278	4.23858
	7.66838	60.6356	3.88068			8.5033	60.275	3.8576			6.84336	65.5223	4.19343
	7.66838	59.9023	3.83375			8.5033	61.7298	3.9507			6.84336	64.8166	4.14827
	7.71587	59.1691	3.78682			8.54556	61.0023	3.90415			6.88959	69.05	4.4192
	7.7317	58.4358	3.73989			8.56669	59.7295	3.82269			6.88959	68.3444	4.37404
	7.74753	57.7025	3.69296			8.56669	60.275	3.8576			6.88959	67.6389	4.32889
	7.74753	58.2525	3.72816			8.61599	59.6385	3.81687			6.88959	67.1098	4.29502
	7.7317	57.6108	3.68709			8.60895	60.275	3.8576			6.9204	66.5806	4.26116
	7.76336	62.1022	3.97454			8.60895	58.8203	3.7645			6.93581	65.875	4.216
	7.79502	61.3689	3.92761			8.63008	58.0929	3.71795			6.93581	65.1695	4.17085
	7.81085	60.6356	3.88068			8.63008	57.3655	3.67139			6.93581	64.5521	4.13134
	7.81085	59.9023	3.83375			8.65121	59.5477	3.81105			6.9204	63.7584	4.08053
	7.84251	59.1691	3.78682			8.69347	58.6384	3.75286			6.9204	63.2292	4.04667
	7.85834	58.4358	3.73989			8.69347	58.002	3.71212			6.98203	66.9333	4.28373
	7.85834	57.7025	3.69296			8.69347	57.3655	3.67139			6.98203	66.2278	4.23858
	7.87417	59.1691	3.78682			8.69347	61.7298	3.9507			6.98203	65.5223	4.19343
	7.91111	58.4358	3.73989			8.73573	61.0023	3.90415			6.99744	64.8166	4.14827
	7.90583	57.7025	3.69296			8.75686	60.275	3.8576			6.99744	64.1111	4.10311
	7.92166	56.9692	3.64603			8.75686	59.5477	3.81105			6.99744	63.4056	4.05796
	7.95332	56.236	3.5991			8.77799	58.8203	3.7645			6.99744	62.7	4.0128
	7.95332	59.9023	3.83375			8.82025	58.0929	3.71795			6.99744	62.0827	3.97329
	7.98498	58.4358	3.73989			8.86251	57.3655	3.67139			7.01285	61.289	3.9225
	8.00081	57.7025	3.69296			8.88364	56.6382	3.62484			7.01285	60.7598	3.88863
	8.00081	57.0609	3.6519			8.90477	55.9108	3.57829			7.04366	65.1695	4.17085
	8.00081	56.236	3.5991			8.90477	60.275	3.8576			7.05907	64.4639	4.12569
	7.98498	59.1691	3.78682			8.88364	59.5477	3.81105			7.05907	63.7584	4.08053
	8.06413	60.6356	3.88068			8.94703	58.8203	3.7645			7.05907	63.0528	4.03538
	8.06413	59.9023	3.83375			8.98929	58.0929	3.71795			7.05907	62.4355	3.99587
	8.11162	58.2525	3.72816			8.98929	61.7298	3.9507			7.07448	61.6417	3.94507
	8.11162	57.5192	3.68123			8.96816	61.0023	3.90415			7.07448	60.9361	3.89991
	8.11162	56.7859	3.6343			9.07381	60.275	3.8576			7.07448	60.2306	3.85476
	8.12745	55.8693	3.57563			9.07381	59.3657	3.79941			7.1207	63.7584	4.08053
	8.12745	55.3193	3.54044			9.07381	58.6384	3.75286			7.1207	63.2292	4.04667
	8.12745	58.0692	3.71643			9.07381	57.9111	3.70631			7.15152	64.4639	4.12569
	8.12745	59.9023	3.83375			9.07381	57.0928	3.65394			7.16693	65.1695	4.17085
	8.19077	59.1691	3.78682			9.07381	57.7292	3.69467			7.16693	63.7584	4.08053
	8.17494	62.1022	3.97454			9.09493	56.2745	3.60157			7.16693	63.2292	4.04667
	8.17494	61.3689	3.92761			9.09493	55.729	3.56665			7.21315	64.4639	4.12569
	8.17494	60.6356	3.88068			9.09493	60.275	3.8576			7.24397	63.8465	4.08618
	8.17494	59.9023	3.83375			9.1372	59.5477	3.81105			7.25938	64.4639	4.12569
	8.2066	59.1691	3.78682			9.15832	58.8203	3.7645			7.25938	63.0528	4.03538
	8.25409	58.4358	3.73989			9.15832	61.7298	3.9507			7.25938	62.3473	3.99023
	8.25409	60.6356	3.88068			9.15832	61.0023	3.90415			7.25938	61.6417	3.94507
	8.25409	57.7025	3.69296			9.22171	60.0932	3.84596			7.27478	60.9361	3.89991
	8.23826	59.9023	3.83375			9.22171	59.7295	3.82269			7.27478	60.3188	3.86041
	8.28575	59.1691	3.78682			9.22171	60.275	3.8576			7.33642	63.7584	4.08053
	8.30157	58.4358	3.73989			9.24285	59.5477	3.81105			7.33642	63.0528	4.03538
	8.30157	57.7636	3.69687			9.24285	58.8203	3.7645			7.33642	62.3473	3.99023
	8.3174	56.9692	3.64603			9.24285	58.0929	3.71795			7.33642	61.6417	3.94507
	8.3174	56.236	3.5991			9.2851	57.3655	3.67139			7.35182	64.4639	4.12569
	8.3174	58.1608	3.72229			9.33441	61.7298	3.9507			7.36723	60.9361	3.89991
	8.33323	57.5192	3.68123			9.30623	61.0023	3.90415			7.36723	60.2306	3.85476
	8.33323	58.0692	3.71643			9.30623	57.7292	3.69467			7.39805	63.7584	4.08053
	8.386	58.8024	3.76335			9.37667	57.1837	3.65975			7.39805	63.0528	4.03538
	8.39655	57.6108	3.68709			9.34849	59.5477	3.81105			7.39805	62.3473	3.99023
	8.39655	59.9023	3.83375			9.34849	58.8203	3.7645			7.39805	61.6417	3.94507
	8.42821	58.4358	3.73989			9.43301	57.9111	3.70631			7.42886	64.4639	4.12569
	8.42821	57.7025	3.69296			9.43301	57.1837	3.65975			7.42886	60.9361	3.89991
	8.42821	61.3689	3.92761			9.45414	60.275	3.8576			7.44427	63.7584	4.08053
	8.4757	60.4523	3.86895			9.43301	59.5477	3.81105			7.44427	63.0528	4.03538
	8.4757	59.7191	3.82202			9.53866	58.8203	3.7645			7.44427	62.3473	3.99023
	8.4757	58.9858	3.77509			9.53866	58.0929	3.71795			7.44427	61.6417	3.94507
	8.49153	58.0692	3.71643			9.53866	59.5477	3.81105			7.47509	66.9333	4.28373
	8.49153	57.4276	3.67536			9.53866	58.8203	3.7645			7.47509	66.2278	4.23858
	8.52319	56.6026	3.62256			9.51753	57.3655	3.67139			7.47509	65.5223	4.19343
	8.52319	56.0526	3.58737			9.55979	56.6382	3.62484			7.47509	64.9931	4.15956
	8.52319	58.8024	3.76335			9.55979	56.0017	3.58411			7.52645	64.4639	4.12569
	8.57596	58.0692	3.71643			9.63023	61.7298	3.9507			7.52131	63.582	4.06925
	8.55485	57.5192	3.68123			9.60205	61.0023	3.90415			7.52131	62.8764	4.02409
	8.55485	60.6356	3.88068			9.64431	60.275	3.8576			7.52131	62.1709	3.97893
	8.634	59.9023	3.83375			9.64431	58.0929	3.71795			7.52131	61.5535	3.93942
	8.64983	59.2607	3.79269			9.7077	55.1834	3.53174			7.5059	60.9361	3.89991
	8.69732	58.4358	3.73989			9.68657	59.1839	3.78777			7.5059	60.2306	3.85476
	8.73425	57.7025	3.69296			9.72883	57.1837	3.65975			7.56754	65.1695	4.17085
	8.72898	59.9023	3.83375			9.74996	58.0929	3.71795			7.56754	64.4639	4.12569
	8.74481	58.9858	3.77509			9.74996	59.5477	3.81105			7.58294	63.7584	4.08053
	8.77647	58.3441	3.73402			9.79222	58.8203	3.7645			7.58294	63.0528	4.03538
	8.77647	60.6356	3.88068			9.83448	57.4261	3.67527			7.58294	62.3473	3.99023
	8.80813	59.9023	3.83375			9.83448	59.5477	3.81105			7.58294	61.6417	3.94507
	8.82396	59.1691	3.78682			9.83448	58.8203	3.7645			7.58294	60.9361	3.89991
	8.82396	58.4358	3.73989			9.83448	58.0929	3.71795			7.58294	60.2306	3.85476
	8.82396	57.7942	3.69883			9.83448	57.3655	3.67139			7.58294	59.5251	3.8096
	8.85562	57.7025	3.69296			9.85561	56.6382	3.62484			7.58294	58.9077	3.77009
	8.85562	56.6026	3.62256			9.85561	55.9108	3.57829			7.59835	58.114	3.7193
	8.83979	56.0526	3.58737			9.85561	61.7298	3.9507			7.62917	64.4639	4.12569
	8.83979	58.0692	3.71643			9.88378	61.0023	3.90415			7.62917	63.7584	4.08053
	8.90311	57.4276	3.67536			9.85561	60.275	3.8576			7.62917	63.0528	4.03538
	8.90311	56.6026	3.62256			9.92605	59.5477	3.81105			7.67539	62.3473	3.99023
	8.90311	56.0526	3.58737			9.89787	58.8203	3.7645			7.67539	61.6417	3.94507
	8.93476	58.0692	3.71643			9.96126	58.0929	3.71795			7.67539	60.9361	3.89991
	8.95059	57.4276	3.67536			9.98239	57.3655	3.67139			7.67539	60.2306	3.85476
	8.95059	59.9023	3.83375			9.98239	56.6382	3.62484			7.67539	59.5251	3.8096
	8.98225	59.1691	3.78682			10.0106	55.9108	3.57829			7.67539	58.8195	3.76445
	8.98225	58.4358	3.73989			10.088	55.2743	3.53756			7.65998	58.114	3.7193
	9.05085	59.1691	3.78682			10.0669	60.275	3.8576			7.73702	60.9361	3.89991
	9.04557	58.4358	3.73989			10.0669	59.5477	3.81105			7.73702	60.2306	3.85476
	9.04557	60.6356	3.88068			10.0669	58.8203	3.7645			7.73702	59.5251	3.8096
	9.09306	59.9023	3.83375			10.0669	58.0929	3.71795			7.75243	64.4639	4.12569
	9.10889	57.8858	3.70469			10.0669	57.3655	3.67139			7.75243	63.7584	4.08053
	9.10889	57.3359	3.6695			10.1092	56.6382	3.62484			7.76784	62.8764	4.02409
	9.10889	56.6942	3.62843			10.1092	55.9108	3.57829			7.76784	62.1709	3.97893
	9.10889	58.0692	3.71643			10.1092	57.4261	3.67527			7.76784	61.4653	3.93378
	9.17749	56.0526	3.58737			10.1514	56.6382	3.62484			7.77297	58.8783	3.76821
	9.18804	57.4276	3.67536			10.1514	55.9108	3.57829			7.80379	60.5834	3.87733
	9.18804	58.0692	3.71643			10.1726	58.4566	3.74122			7.79865	59.7897	3.82654
	9.2197	57.1525	3.65776			10.1726	60.275	3.8576			7.82947	61.6417	3.94507
	9.23553	56.4192	3.61083			10.1726	59.5477	3.81105			7.86029	63.7584	4.08053
	9.26719	56.0526	3.58737			10.1726	57.6383	3.68885			7.86029	63.0528	4.03538
	9.26719	58.0692	3.71643			10.2148	57.0018	3.64812			7.86029	62.3473	3.99023
	9.29885	57.5192	3.68123			10.236	56.0926	3.58993			7.86029	60.9361	3.89991
	9.29885	59.9023	3.83375			10.2571	55.729	3.56665			7.87569	64.4639	4.12569
	9.36217	59.1691	3.78682			10.2571	60.275	3.8576			7.8911	61.6417	3.94507
	9.36217	58.2525	3.72816			10.2571	59.5477	3.81105			7.8911	60.2306	3.85476
	9.36217	57.3359	3.6695			10.2571	58.8203	3.7645			7.8911	59.6132	3.81525
	9.42549	56.4192	3.61083			10.2571	58.0929	3.71795			7.87569	58.8195	3.76445
	9.42549	55.5027	3.55217			10.2571	57.3655	3.67139			7.92192	63.0528	4.03538
	9.44131	58.0692	3.71643			10.3486	56.6382	3.62484			7.92192	62.3473	3.99023
	9.44131	57.3359	3.6695			10.3205	55.9108	3.57829			7.92192	60.9361	3.89991
	9.44131	56.6026	3.62256			10.3205	59.5477	3.81105			7.93733	61.6417	3.94507
	9.4888	55.8693	3.57563			10.3909	58.8203	3.7645			7.95787	60.2306	3.85476
	9.4888	57.3359	3.6695			10.405	57.9111	3.70631			7.96814	59.1723	3.78703
	9.50463	55.3193	3.54044			10.405	57.2746	3.66558			7.96814	58.6431	3.75316
	9.50463	56.6026	3.62256			10.4261	61.0023	3.90415			8.01436	59.8778	3.83218
	9.55212	56.0526	3.58737			10.4754	60.275	3.8576			8.02977	59.1723	3.78703
	9.58378	58.4358	3.73989			10.4684	59.5477	3.81105			8.02977	58.4668	3.74187
	9.61544	57.7025	3.69296			10.4473	58.8203	3.7645			8.02977	57.9376	3.708
	9.61544	55.5027	3.55217			10.4895	58.0929	3.71795			8.06059	62.3473	3.99023
	9.59961	59.9023	3.83375			10.4895	57.3655	3.67139			8.076	61.6417	3.94507
	9.68404	59.1691	3.78682			10.4895	59.5477	3.81105			8.076	60.9361	3.89991
	9.66293	57.2442	3.66363			10.5106	58.8203	3.7645			8.076	60.2306	3.85476
	9.71042	58.0692	3.71643			10.5529	58.0929	3.71795			8.076	59.6132	3.81525
	9.71042	56.6026	3.62256			10.5318	57.3655	3.67139			8.0914	58.8195	3.76445
	9.74208	56.0526	3.58737			10.5318	56.6382	3.62484			8.12222	61.6417	3.94507
	9.81068	59.9023	3.83375			10.574	56.0017	3.58411			8.12222	60.9361	3.89991
	9.8054	59.1691	3.78682			10.574	59.5477	3.81105			8.12222	60.2306	3.85476
	9.82123	57.7636	3.69687			10.5952	58.8203	3.7645			8.15304	63.0528	4.03538
	9.85289	56.9692	3.64603			10.6374	57.9111	3.70631			8.15304	62.3473	3.99023
	9.85289	56.236	3.5991			10.6585	55.244	3.53562			8.2044	61.7005	3.94883
	9.90038	58.0692	3.71643			10.6585	57.0018	3.64812			8.18385	60.9361	3.89991
	9.90038	57.3359	3.6695			10.6585	56.0926	3.58993			8.18385	60.2306	3.85476
	9.93204	56.6026	3.62256			10.6797	60.275	3.8576			8.23521	62.7	4.0128
	9.91621	56.0526	3.58737			10.6797	59.5477	3.81105			8.26089	61.6417	3.94507
	9.96897	57.3359	3.6695			10.7008	58.8203	3.7645			8.26089	60.9361	3.89991
	9.94787	56.236	3.5991			10.7642	58.0929	3.71795			8.26089	60.2306	3.85476
	9.99536	58.0692	3.71643			10.7642	57.3655	3.67139			8.2763	62.3473	3.99023
	9.99536	57.3359	3.6695			10.7642	56.6382	3.62484			8.29684	59.5251	3.8096
	9.97953	56.4192	3.61083			10.8065	55.9108	3.57829			8.29171	58.6431	3.75316
	10.0112	55.7777	3.56977			10.8065	59.5477	3.81105			8.32252	60.407	3.86605
	10.0112	55.136	3.52871			10.8065	58.8203	3.7645			8.35334	59.5251	3.8096
	10.027	54.4027	3.48177			10.8276	58.0929	3.71795			8.33793	58.8195	3.76445
	10.064	53.6694	3.43484			10.8276	57.3655	3.67139			8.33793	58.114	3.7193
	10.0428	58.0692	3.71643			10.8487	61.7298	3.9507			8.36875	63.0528	4.03538
	10.0428	57.3359	3.6695			10.8558	61.0023	3.90415			8.36875	62.3473	3.99023
	10.0745	56.7859	3.6343			10.898	60.275	3.8576			8.36875	61.6417	3.94507
	10.0745	56.236	3.5991			10.891	59.5477	3.81105			8.38416	60.9361	3.89991
	10.1273	59.9023	3.83375			10.9121	58.8203	3.7645			8.38416	60.2306	3.85476
	10.1062	59.1691	3.78682			10.9121	58.0929	3.71795			8.39956	59.5251	3.8096
	10.1062	58.4358	3.73989			10.9121	57.3655	3.67139			8.39956	58.8195	3.76445
	10.1695	57.7025	3.69296			10.9332	56.7291	3.63066			8.43038	62.3473	3.99023
	10.1695	56.9692	3.64603			10.9544	55.9108	3.57829			8.44579	61.4653	3.93378
	10.217	56.236	3.5991			10.9544	59.5477	3.81105			8.4612	60.7598	3.88863
	10.217	57.3359	3.6695			10.9544	58.8203	3.7645			8.50742	62.4355	3.99587
	10.2539	56.6026	3.62256			11.0178	58.0929	3.71795			8.49201	61.8181	3.95636
	10.2645	55.8693	3.57563			11.0178	57.3655	3.67139			8.56905	63.7584	4.08053
	10.2961	55.3193	3.54044			11.0178	59.5477	3.81105			8.56905	63.0528	4.03538
	10.3489	59.9023	3.83375			11.0389	58.8203	3.7645			8.56905	62.4355	3.99587
	10.3436	59.1691	3.78682			11.0811	58.0929	3.71795			8.58446	65.1695	4.17085
	10.3436	58.2525	3.72816			11.0811	61.0023	3.90415			8.58446	64.4639	4.12569
	10.3278	57.5192	3.68123			11.0811	60.275	3.8576			8.58446	61.6417	3.94507
	10.3278	56.6942	3.62843			11.1023	59.1839	3.78777			8.58446	61.1125	3.9112
	10.3278	56.0526	3.58737			11.1023	58.2747	3.72958			8.63582	60.5834	3.87733
	10.3911	57.1525	3.65776			11.1445	57.5474	3.68303			8.63068	59.7897	3.82654
	10.3911	56.236	3.5991			11.1445	56.82	3.63648			8.61528	59.1723	3.78703
	10.3911	58.0692	3.71643			11.1868	60.275	3.8576			8.61528	58.6431	3.75316
	10.4386	57.4276	3.67536			11.1657	55.9714	3.58217			8.64609	63.0528	4.03538
	10.4544	56.6942	3.62843			11.2291	58.4566	3.74122			8.64609	62.3473	3.99023
	10.4544	56.0526	3.58737			11.2291	57.5474	3.68303			8.6615	61.6417	3.94507
	10.4703	57.3359	3.6695			11.2291	56.82	3.63648			8.69232	60.7598	3.88863
	10.4703	56.236	3.5991			11.2291	59.5477	3.81105			8.69232	60.0543	3.84347
	10.4703	55.3193	3.54044			11.3136	55.9108	3.57829			8.67691	59.7015	3.8209
	10.4861	54.6778	3.49938			11.3136	57.0018	3.64812			8.70772	59.1723	3.78703
	10.5336	54.0361	3.45831			11.3136	55.0016	3.5201			8.70772	58.6431	3.75316
	10.5494	53.4862	3.42312			11.3347	57.7292	3.69467			8.73854	64.4639	4.12569
	10.5494	58.0692	3.71643			11.3347	56.2745	3.60157			8.73854	63.7584	4.08053
	10.5494	57.4276	3.67536			11.4051	55.729	3.56665			8.75395	63.0528	4.03538
	10.5811	56.6026	3.62256			11.3981	59.9113	3.83433			8.75395	62.3473	3.99023
	10.5811	56.0526	3.58737			11.3981	59.0021	3.77613			8.75395	61.6417	3.94507
	10.5969	57.3359	3.6695			11.3981	58.2747	3.72958			8.75395	60.9361	3.89991
	10.5969	56.4192	3.61083			11.4192	57.1837	3.65975			8.75395	60.2306	3.85476
	10.6602	56.0526	3.58737			11.4474	58.8203	3.7645			8.76935	59.5251	3.8096
	10.6444	59.9023	3.83375			11.4897	58.0929	3.71795			8.80017	66.2278	4.23858
	10.6919	59.1691	3.78682			11.4826	59.5477	3.81105			8.80017	65.5223	4.19343
	10.7077	58.4358	3.73989			11.4826	57.3655	3.67139			8.80017	64.8166	4.14827
	10.7393	57.5192	3.68123			11.5038	56.4563	3.6132			8.80017	64.1111	4.10311
	10.7552	56.7859	3.6343			11.5319	55.8199	3.57247			8.80017	63.4056	4.05796
	10.7868	56.0526	3.58737			11.5671	55.1834	3.53174			8.80017	62.7	4.0128
	10.771	57.4276	3.67536			11.546	57.0928	3.65394			8.80017	62.1709	3.97893
	10.8027	56.6026	3.62256			11.6094	56.2745	3.60157			8.83099	61.6417	3.94507
	10.8554	55.9609	3.5815			11.5883	55.5471	3.55501			8.83099	60.9361	3.89991
	10.8502	55.3193	3.54044			11.5883	55.0016	3.5201			8.83099	60.2306	3.85476
	10.8502	58.0692	3.71643			11.6587	58.4566	3.74122			8.88235	64.1111	4.10311
	10.8343	57.4276	3.67536			11.6517	57.5474	3.68303			8.87721	63.2292	4.04667
	10.8343	56.6026	3.62256			11.6517	60.275	3.8576			8.87721	62.5236	4.00151
	10.9135	57.3359	3.6695			11.6305	59.5477	3.81105			8.8618	62.1709	3.97893
	10.9135	56.6026	3.62256			11.7362	58.8203	3.7645			8.89262	61.6417	3.94507
	10.8977	55.9609	3.5815			11.7362	58.0929	3.71795			8.90803	60.7598	3.88863
	10.8977	59.9023	3.83375			11.7573	57.3655	3.67139			8.93884	59.966	3.83782
	10.9821	59.1691	3.78682			11.7855	56.7291	3.63066			8.92343	59.1723	3.78703
	10.9768	58.4358	3.73989			11.7784	61.7298	3.9507			8.92343	58.6431	3.75316
	10.961	57.7025	3.69296			11.7784	61.0023	3.90415			8.95425	60.5834	3.87733
	11.0243	56.9692	3.64603			11.7573	60.275	3.8576			9.00047	60.0543	3.84347
	11.0243	56.236	3.5991			11.8629	59.5477	3.81105			8.98507	59.1723	3.78703
	11.0243	55.5027	3.55217			11.8418	55.9108	3.57829			8.98507	58.4668	3.74187
	11.0401	58.0692	3.71643			11.8418	58.8203	3.7645			8.98507	57.9376	3.708
	11.0401	57.4276	3.67536			11.8418	57.9111	3.70631			9.01588	62.3473	3.99023
	11.0559	56.6026	3.62256			11.9123	57.1837	3.65975			9.01588	61.6417	3.94507
	11.1034	55.9609	3.5815			11.9052	56.5472	3.61902			9.03129	60.7598	3.88863
	11.1193	55.136	3.52871			11.9475	55.9714	3.58217			9.09806	61.289	3.9225
	11.1668	54.4027	3.48177			11.9475	57.7292	3.69467			9.07751	60.5834	3.87733
	11.1509	53.6694	3.43484			11.9897	56.9109	3.6423			9.07751	59.8778	3.83218
	11.1826	58.0692	3.71643			11.9897	60.275	3.8576			9.07751	59.1723	3.78703
	11.1984	57.3359	3.6695			11.9897	59.5477	3.81105			9.07751	58.6431	3.75316
	11.1826	56.6026	3.62256			11.9897	58.8203	3.7645			9.10833	64.4639	4.12569
	11.2617	55.9609	3.5815			12.0109	57.9111	3.70631			9.10833	63.7584	4.08053
	11.2617	57.3359	3.6695			12.0109	57.1837	3.65975			9.10833	63.0528	4.03538
	11.2617	56.6026	3.62256			12.032	56.2745	3.60157			9.12374	62.3473	3.99023
	11.3092	55.9609	3.5815			12.032	55.729	3.56665			9.15455	61.6417	3.94507
	11.3092	55.3193	3.54044			12.0109	59.5477	3.81105			9.15455	60.9361	3.89991
	11.325	57.1525	3.65776			12.0531	58.8203	3.7645			9.13915	60.2306	3.85476
	11.325	56.236	3.5991			12.0742	58.0929	3.71795			9.16996	64.4639	4.12569
	11.3092	58.0692	3.71643			12.0742	60.275	3.8576			9.16996	63.7584	4.08053
	11.3092	57.3359	3.6695			12.1165	57.4261	3.67527			9.18537	63.0528	4.03538
	11.3092	56.6026	3.62256			12.1658	58.4566	3.74122			9.18537	62.3473	3.99023
	11.3725	56.0526	3.58737			12.2081	59.5477	3.81105			9.20078	61.6417	3.94507
	11.3884	58.0692	3.71643			12.201	57.3655	3.67139			9.21618	60.7598	3.88863
	11.4042	57.3359	3.6695			12.2644	56.6382	3.62484			9.20078	60.407	3.86605
	11.42	56.6026	3.62256			12.2644	55.9108	3.57829			9.23159	59.8778	3.83218
	11.4517	55.9609	3.5815			12.2644	58.6384	3.75286			9.23159	59.1723	3.78703
	11.4359	55.3193	3.54044			12.2856	57.9111	3.70631			9.23159	58.4668	3.74187
	11.4359	57.3359	3.6695			12.3278	57.1837	3.65975			9.23159	57.9376	3.708
	11.4675	56.6942	3.62843			12.3067	60.275	3.8576			9.26241	62.3473	3.99023
	11.4833	56.0526	3.58737			12.3067	59.5477	3.81105			9.26241	61.6417	3.94507
	11.4833	56.2971	3.60301			12.3701	58.9112	3.77032			9.26241	60.9361	3.89991
	11.4833	58.0692	3.71643			12.3701	58.0929	3.71795			9.26241	60.407	3.86605
	11.5308	57.3359	3.6695			12.3701	61.0023	3.90415			9.30863	59.8778	3.83218
	11.5308	58.0692	3.71643			12.3912	60.275	3.8576			9.30863	59.1723	3.78703
	11.5467	57.4276	3.67536			12.4194	59.3657	3.79941			9.30863	58.5549	3.74752
	11.5625	57.1525	3.65776			12.4616	58.6384	3.75286			9.29322	57.9376	3.708
	11.61	56.236	3.5991			12.4969	57.3655	3.67139			9.32404	60.5834	3.87733
	11.5942	58.0692	3.71643			12.4969	56.4563	3.6132			9.3754	58.5256	3.74564
	11.6258	57.3359	3.6695			12.4969	55.8199	3.57247			9.35486	57.7612	3.69672
	11.6733	56.6026	3.62256			12.4969	61.7298	3.9507			9.35486	57.0556	3.65156
	11.6733	56.0526	3.58737			12.5391	61.0023	3.90415			9.35486	56.3501	3.60641
	11.6733	58.0692	3.71643			12.5391	60.275	3.8576			9.40108	61.0244	3.90556
	11.6891	56.6026	3.62256			12.5602	59.5477	3.81105			9.38567	60.2306	3.85476
	11.7366	55.686	3.5639			12.6025	58.8203	3.7645			9.38567	59.5251	3.8096
	11.7366	59.9023	3.83375			12.6236	58.0929	3.71795			9.4319	62.3473	3.99023
	11.7366	59.1691	3.78682			12.6236	57.3655	3.67139			9.4319	61.6417	3.94507
	11.7525	58.4358	3.73989			12.6659	56.6382	3.62484			9.46271	64.4639	4.12569
	11.8	57.7025	3.69296			12.687	55.9108	3.57829			9.46271	63.7584	4.08053
	11.8	59.9023	3.83375			12.687	55.1834	3.53174			9.46271	63.0528	4.03538
	11.7841	59.1691	3.78682			12.7081	59.5477	3.81105			9.44731	60.9361	3.89991
	11.8685	58.4358	3.73989			12.7081	58.6384	3.75286			9.44731	60.2306	3.85476
	11.9266	57.7025	3.69296			12.7152	57.9111	3.70631			9.47812	65.1695	4.17085
	11.9108	58.1608	3.72229			12.7081	57.2746	3.66558			9.49353	62.6119	4.00716
	11.9899	57.3359	3.6695			12.7504	57.3655	3.67139			9.52948	61.9945	3.96765
	11.9899	57.8858	3.70469			12.7715	57.8201	3.70049			9.52434	61.1125	3.9112
	12.0532	56.6026	3.62256			12.7715	57.0018	3.64812			9.52434	60.5834	3.87733
	12.0374	56.0526	3.58737			12.7715	56.2745	3.60157			9.58598	59.8778	3.83218
	12.0691	58.1608	3.72229			12.7715	55.729	3.56665			9.58598	59.1723	3.78703
	12.1165	58.8024	3.76335			12.7715	60.275	3.8576			9.58598	58.4668	3.74187
	12.1165	57.6108	3.68709			12.7715	59.5477	3.81105			9.58598	57.9376	3.708
	12.1165	60.6356	3.88068			12.7927	58.6384	3.75286			9.6322	59.8778	3.83218
	12.1324	59.9023	3.83375			12.7927	58.2747	3.72958			9.64761	59.1723	3.78703
	12.1851	59.1691	3.78682			12.8138	57.7292	3.69467			9.64761	58.6431	3.75316
	12.1799	60.6356	3.88068			12.8138	57.0018	3.64812			9.70924	62.3473	3.99023
	12.1957	59.9023	3.83375			12.8561	56.3654	3.60738			9.70924	61.6417	3.94507
	12.1957	58.4358	3.73989			12.8772	55.729	3.56665			9.69383	60.9361	3.89991
	12.2115	59.1691	3.78682			12.8772	57.7292	3.69467			9.69383	60.2306	3.85476
	12.2115	61.3689	3.92761			12.8772	57.0018	3.64812			9.69383	59.7015	3.8209
	12.2748	60.4523	3.86895			12.9406	56.2745	3.60157			9.77601	61.289	3.9225
	12.2748	59.7191	3.82202			13.004	55.729	3.56665			9.77087	60.407	3.86605
	12.2748	58.4358	3.73989			13.0251	60.275	3.8576			9.75546	60.0543	3.84347
	12.259	58.8941	3.76922			13.0251	59.5477	3.81105			9.78628	62.3473	3.99023
	12.3382	58.0692	3.71643			13.0251	58.8203	3.7645			9.80169	59.6132	3.81525
	12.3698	57.5192	3.68123			13.0674	58.0929	3.71795			9.78628	58.8195	3.76445
	12.4015	60.6356	3.88068			13.0674	57.3655	3.67139			9.8325	60.9361	3.89991
	12.3857	59.9023	3.83375			13.0885	56.6382	3.62484			9.8325	60.2306	3.85476
	12.3857	59.1691	3.78682			13.0674	56.0017	3.58411			9.84791	62.3473	3.99023
	12.4648	56.9692	3.64603			13.1308	59.5477	3.81105			9.84791	61.6417	3.94507
	12.5017	56.3276	3.60497			13.1308	58.8203	3.7645			9.84791	59.5251	3.8096
	12.4964	57.7025	3.69296			13.1308	58.0929	3.71795			9.84791	58.8195	3.76445
	12.5123	58.2525	3.72816			13.1096	57.3655	3.67139			9.84791	58.2903	3.73058
	12.5281	58.8024	3.76335			13.2153	55.1834	3.53174			9.89927	57.82	3.70048
	12.5598	61.3689	3.92761			13.1941	56.6382	3.62484			9.87873	57.0556	3.65156
	12.5756	60.6356	3.88068			13.1941	55.9108	3.57829			9.87873	56.3501	3.60641
	12.5914	59.9023	3.83375			13.1941	57.7292	3.69467			9.92495	60.2306	3.85476
	12.5914	59.3524	3.79855			13.2998	57.1837	3.65975			9.92495	59.5251	3.8096
	12.6231	62.8355	4.02147			13.2998	57.0018	3.64812			9.92495	58.8195	3.76445
	12.6389	62.1022	3.97454			13.2998	56.2745	3.60157			9.94036	62.3473	3.99023
	12.6547	59.9023	3.83375			13.2998	55.729	3.56665			9.94036	61.6417	3.94507
	12.6547	59.1691	3.78682			13.2998	60.6387	3.88088			9.95577	60.7598	3.88863
	12.6389	58.4358	3.73989			13.3421	59.7295	3.82269			9.9609	58.1728	3.72306
	12.6864	62.1022	3.97454			13.3421	59.0021	3.77613			9.99172	59.8778	3.83218
	12.7233	61.3689	3.92761			13.3632	58.2747	3.72958			9.98658	58.9959	3.77574
	12.7022	60.6356	3.88068			13.3632	57.7292	3.69467			10.002	62.3473	3.99023
	12.7339	59.9023	3.83375			13.3843	61.7298	3.9507			10.002	61.6417	3.94507
	12.7339	59.1691	3.78682			13.3843	57.8201	3.70049			10.002	60.9361	3.89991
	12.7339	58.4358	3.73989			13.3632	57.1837	3.65975			10.0534	60.2306	3.85476
	12.7497	59.9023	3.83375			13.4054	57.7292	3.69467			10.0482	59.4369	3.80396
	12.7497	58.9858	3.77509			13.4054	59.5477	3.81105			10.0328	58.8195	3.76445
	12.7656	58.2525	3.72816			13.4477	58.6384	3.75286			10.115	58.8783	3.76821
	12.8131	57.5192	3.68123			13.4688	57.7292	3.69467			10.0944	58.114	3.7193
	12.8289	59.9023	3.83375			13.5534	57.0018	3.64812			10.1252	60.5834	3.87733
	12.8764	58.9858	3.77509			13.5534	56.2745	3.60157			10.1252	59.8778	3.83218
	12.8764	58.2525	3.72816			13.5534	55.638	3.56083			10.1561	59.1723	3.78703
	12.8605	62.8355	4.02147			13.6027	55.0016	3.5201			10.1715	58.4668	3.74187
	12.8605	62.1022	3.97454			13.5956	57.7292	3.69467			10.1715	57.7612	3.69672
	12.8922	61.3689	3.92761			13.5956	57.1837	3.65975			10.1869	57.0556	3.65156
	12.8922	60.4523	3.86895			13.5956	59.5477	3.81105			10.1869	56.3501	3.60641
	12.9397	59.7191	3.82202			13.5745	58.8203	3.7645			10.2177	60.5834	3.87733
	12.9397	59.3524	3.79855			13.6167	58.0929	3.71795			10.2177	59.8778	3.83218
	12.9397	58.8024	3.76335			13.6801	57.3655	3.67139			10.2177	59.1723	3.78703
	12.9555	58.2525	3.72816			13.7013	61.0023	3.90415			10.2331	58.2903	3.73058
	12.9555	60.7273	3.88655			13.7717	60.275	3.8576			10.2177	57.9376	3.708
	12.9555	59.9023	3.83375			13.7858	59.5477	3.81105			10.2639	57.4966	3.67978
	13.003	59.1691	3.78682			13.8069	58.8203	3.7645			10.2485	56.7028	3.62898
	13.003	58.4358	3.73989			13.8492	57.7292	3.69467			10.2485	56.1737	3.59512
	13.003	58.0692	3.71643			13.8492	57.0018	3.64812			10.2793	62.3473	3.99023
	13.0505	57.3359	3.6695			13.8492	56.3654	3.60738			10.2793	61.6417	3.94507
	13.0663	56.6026	3.62256			13.8492	55.729	3.56665			10.2793	60.9361	3.89991
	13.098	56.0526	3.58737			13.828	59.5477	3.81105			10.2947	60.2306	3.85476
	13.0822	59.9023	3.83375			13.9407	58.8203	3.7645			10.2947	59.5251	3.8096
	13.1349	59.2607	3.79269			13.9126	58.0929	3.71795			10.2947	58.8195	3.76445
	13.1296	60.6356	3.88068			13.9759	57.3655	3.67139			10.2793	58.114	3.7193
	13.1455	59.9023	3.83375			13.9759	56.6382	3.62484			10.3615	60.2306	3.85476
	13.1771	59.1691	3.78682			14.0182	55.9108	3.57829			10.3564	59.3487	3.79832
	13.1771	58.4358	3.73989			14.0182	59.5477	3.81105			10.3564	58.6431	3.75316
	13.1771	60.0857	3.84548			14.0393	58.8203	3.7645			10.3564	57.9376	3.708
	13.193	59.3524	3.79855			14.0393	57.9111	3.70631			10.3872	57.3202	3.66849
	13.193	60.6356	3.88068			14.0393	57.0928	3.65394			10.4026	61.6417	3.94507
	13.1771	59.9023	3.83375			14.0393	56.2745	3.60157			10.418	60.7598	3.88863
	13.2088	59.1691	3.78682			14.1027	57.0018	3.64812			10.418	60.1424	3.84911
	13.2088	58.4358	3.73989			14.1027	55.5471	3.55501			10.4026	59.5251	3.8096
	13.2563	58.4358	3.73989			14.1027	55.0016	3.5201			10.4026	58.8195	3.76445
	13.3196	57.7025	3.69296			14.0816	56.2745	3.60157			10.4026	58.114	3.7193
	13.3196	59.9023	3.83375			14.1873	58.4566	3.74122			10.4026	56.7028	3.62898
	13.3196	59.1691	3.78682			14.1873	57.5474	3.68303			10.4026	56.1737	3.59512
	13.3882	58.4358	3.73989			14.1873	57.0018	3.64812			10.4796	60.5834	3.87733
	13.3671	57.6108	3.68709			14.1661	59.5477	3.81105			10.4796	59.8778	3.83218
	13.3671	60.6356	3.88068			14.1661	60.275	3.8576			10.4796	59.1723	3.78703
	13.3671	59.9023	3.83375			14.1661	58.6384	3.75286			10.4796	58.4668	3.74187
	13.4146	59.1691	3.78682			14.2506	57.9111	3.70631			10.4796	57.7612	3.69672
	13.4146	58.2525	3.72816			14.2506	57.2746	3.66558			10.4796	57.1439	3.65721
	13.4462	57.5192	3.68123			14.2718	57.7292	3.69467			10.4951	56.3501	3.60641
	13.4779	59.5357	3.81029			14.314	57.0928	3.65394			10.5259	60.5834	3.87733
	13.4779	58.8024	3.76335			14.3563	56.3351	3.60545			10.5413	59.8778	3.83218
	13.4779	58.2525	3.72816			14.3985	55.5471	3.55501			10.5413	59.1723	3.78703
	13.5412	61.3689	3.92761			14.3985	55.0016	3.5201			10.5413	58.4668	3.74187
	13.5254	60.6356	3.88068			14.3985	59.5477	3.81105			10.5413	57.7612	3.69672
	13.5887	60.0857	3.84548			14.4197	58.8203	3.7645			10.5413	57.0556	3.65156
	13.6045	62.1022	3.97454			14.4901	58.0929	3.71795			10.5567	56.3501	3.60641
	13.6045	59.9023	3.83375			14.4831	57.3655	3.67139			10.5567	55.6446	3.56125
	13.5887	59.1691	3.78682			14.4619	61.7298	3.9507			10.5875	59.8778	3.83218
	13.6678	58.4358	3.73989			14.5253	61.0023	3.90415			10.5875	59.3487	3.79832
	13.6678	58.8024	3.76335			14.5465	60.275	3.8576			10.6388	58.8195	3.76445
	13.6837	58.2525	3.72816			14.5676	56.6382	3.62484			10.6337	57.9376	3.708
	13.6837	59.9023	3.83375			14.5676	55.9108	3.57829			10.6337	57.232	3.66285
	13.7364	57.7025	3.69296			14.5676	55.1834	3.53174			10.6337	56.5265	3.6177
	13.7312	58.8024	3.76335			14.631	59.5477	3.81105			10.6337	55.821	3.57254
	13.7787	58.2525	3.72816			14.6521	58.8203	3.7645			10.6491	59.8778	3.83218
	13.7787	59.9023	3.83375			14.7014	57.9111	3.70631			10.6953	58.8195	3.76445
	13.7787	59.2607	3.79269			14.6732	57.1837	3.65975			10.6953	58.114	3.7193
	13.7945	58.4358	3.73989			14.6732	56.2745	3.60157			10.6953	57.4085	3.67414
	13.8103	59.9023	3.83375			14.7366	55.729	3.56665			10.6799	56.7028	3.62898
	13.842	59.1691	3.78682			14.7366	57.0625	3.652			10.6799	56.1737	3.59512
	13.842	58.4358	3.73989			14.7366	59.5477	3.81105			10.7262	62.3473	3.99023
	13.842	59.9023	3.83375			14.7366	58.8203	3.7645			10.7262	61.6417	3.94507
	13.8895	57.8247	3.70078			14.7577	58.0929	3.71795			10.7262	60.9361	3.89991
	13.8895	58.8024	3.76335			14.7577	57.3655	3.67139			10.7262	60.2306	3.85476
	13.8895	60.6356	3.88068			14.7577	56.2745	3.60157			10.7262	59.5251	3.8096
	13.9053	59.9023	3.83375			14.7789	55.729	3.56665			10.7621	58.8195	3.76445
	13.9528	59.2607	3.79269			14.7577	57.4261	3.67527			10.7878	59.8778	3.83218
	13.9528	58.2525	3.72816			14.7577	55.1834	3.53174			10.7878	57.9376	3.708
	13.9528	57.5192	3.68123			14.8	54.4561	3.48519			10.8186	59.1723	3.78703
	14.0214	57.1525	3.65776			14.8	53.7286	3.43863			10.8186	58.4668	3.74187
	14.0003	56.6026	3.62256			14.8211	53.1831	3.40372			10.834	59.8778	3.83218
	14.0319	56.0526	3.58737			14.8211	57.7292	3.69467			10.8494	57.9376	3.708
	14.0319	57.8858	3.70469			14.8634	57.0928	3.65394			10.8802	59.1723	3.78703
	14.0847	56.9692	3.64603			14.8634	56.2745	3.60157			10.8802	58.4668	3.74187
	14.0636	56.236	3.5991			14.9127	55.5471	3.55501			10.9111	59.8778	3.83218
	14.1111	59.9023	3.83375			14.9268	55.0016	3.5201			10.9111	57.7612	3.69672
	14.1427	59.2607	3.79269			14.9268	59.5477	3.81105			10.9111	57.0556	3.65156
	14.1269	58.4358	3.73989			14.9479	58.8203	3.7645			10.9265	59.1723	3.78703
	14.1744	59.9023	3.83375			14.9972	57.9111	3.70631			10.9419	58.4668	3.74187
	14.2061	59.1691	3.78682			15.0395	57.1837	3.65975			10.9265	56.3501	3.60641
	14.2061	58.4358	3.73989			15.0113	56.2745	3.60157			10.9265	55.6446	3.56125
	14.2219	57.5192	3.68123			15.0817	55.729	3.56665			10.9573	57.7612	3.69672
	14.243	57.1525	3.65776			15.0536	57.8201	3.70049			11.0035	57.0556	3.65156
	14.2536	56.6026	3.62256			15.0536	57.0018	3.64812			11.0035	56.4383	3.61205
	14.301	56.0526	3.58737			15.0536	56.2745	3.60157			10.9881	55.6446	3.56125
	14.301	60.6356	3.88068			15.0536	55.638	3.56083			10.9881	54.939	3.5161
	14.301	59.9023	3.83375			15.1592	59.5477	3.81105			10.9881	54.2335	3.47094
	14.3327	58.9858	3.77509			15.1592	58.8203	3.7645			11.0189	59.8778	3.83218
	14.3327	58.2525	3.72816			15.1804	58.0929	3.71795			11.0343	58.9959	3.77574
	14.3169	57.5192	3.68123			15.1804	57.4564	3.67721			11.0343	58.3786	3.73623
	14.3485	56.6026	3.62256			15.1804	56.6382	3.62484			11.0189	57.7612	3.69672
	14.3485	56.0526	3.58737			15.2226	55.9108	3.57829			11.0806	59.1723	3.78703
	14.396	58.0692	3.71643			15.2226	55.1834	3.53174			11.0806	58.4668	3.74187
	14.4118	57.5192	3.68123			15.2437	60.275	3.8576			11.0806	57.9376	3.708
	14.4118	57.7636	3.69687			15.2437	59.5477	3.81105			11.1268	59.8778	3.83218
	14.4593	59.1691	3.78682			15.2649	58.8203	3.7645			11.1627	59.1723	3.78703
	14.4593	58.4358	3.73989			15.2649	58.0929	3.71795			11.1576	58.2903	3.73058
	14.4435	57.7025	3.69296			15.3283	57.3655	3.67139			11.1422	57.9376	3.708
	14.5227	60.6356	3.88068			15.3705	60.275	3.8576			11.173	61.6417	3.94507
	14.5227	59.9023	3.83375			15.3705	59.5477	3.81105			11.173	60.9361	3.89991
	14.5227	59.1691	3.78682			15.3705	58.8203	3.7645			11.1884	60.0543	3.84347
	14.5543	58.4358	3.73989			15.455	57.9111	3.70631			11.1935	57.4085	3.67414
	14.5385	57.7025	3.69296			15.455	57.1837	3.65975			11.1884	56.5265	3.6177
	14.5701	56.9692	3.64603			15.455	56.4563	3.6132			11.1884	55.9973	3.58383
	14.5701	56.236	3.5991			15.455	55.729	3.56665			11.2243	59.1723	3.78703
	14.6018	59.9023	3.83375			15.4339	57.7292	3.69467			11.2192	58.2903	3.73058
	14.6018	59.1691	3.78682			15.4339	56.82	3.63648			11.2346	62.3473	3.99023
	14.6176	58.4358	3.73989			15.4339	56.0926	3.58993			11.2346	61.6417	3.94507
	14.6176	57.5192	3.68123			15.5184	61.0023	3.90415			11.2346	60.9361	3.89991
	14.6176	56.9692	3.64603			15.5184	60.275	3.8576			11.25	60.2306	3.85476
	14.6335	56.236	3.5991			15.5396	59.5477	3.81105			11.25	57.4085	3.67414
	14.6335	57.3359	3.6695			15.5396	58.8203	3.7645			11.25	56.7028	3.62898
	14.6651	56.7859	3.6343			15.5396	58.0929	3.71795			11.25	55.9973	3.58383
	14.681	56.236	3.5991			15.6029	57.3655	3.67139			11.2346	55.4682	3.54996
	14.7495	59.9023	3.83375			15.6029	61.7298	3.9507			11.2654	59.5251	3.8096
	14.7918	59.1691	3.78682			15.6029	61.0023	3.90415			11.2654	58.8195	3.76445
	14.7918	58.4358	3.73989			15.6241	60.275	3.8576			11.2654	58.114	3.7193
	14.7918	57.7025	3.69296			15.6241	59.6385	3.81687			11.2963	56.3501	3.60641
	14.8234	56.9692	3.64603			15.6241	58.8203	3.7645			11.2963	55.6446	3.56125
	14.8234	56.236	3.5991			15.6663	58.0929	3.71795			11.3425	57.7612	3.69672
	14.8709	58.4358	3.73989			15.7156	60.275	3.8576			11.3425	57.0556	3.65156
	14.8709	59.9023	3.83375			15.7086	59.5477	3.81105			11.3579	56.3501	3.60641
	14.8709	59.1691	3.78682			15.7086	57.6383	3.68885			11.3887	59.8778	3.83218
	14.8551	60.6356	3.88068			15.7297	57.0018	3.64812			11.4041	58.9959	3.77574
	14.8551	58.4358	3.73989			15.7509	56.2745	3.60157			11.4041	58.3786	3.73623
	14.9026	59.9023	3.83375			15.7509	55.5471	3.55501			11.3887	57.7612	3.69672
	14.9184	59.1691	3.78682			15.7509	55.0016	3.5201			11.4503	60.5834	3.87733
	14.9184	58.2525	3.72816			15.772	57.7292	3.69467			11.4503	59.8778	3.83218
	14.9342	57.4276	3.67536			15.772	59.5477	3.81105			11.4503	59.1723	3.78703
	14.9184	58.0692	3.71643			15.8142	58.8203	3.7645			11.4657	58.2903	3.73058
	14.9184	56.7859	3.6343			15.8142	56.6382	3.62484			11.4503	57.9376	3.708
	15.0028	55.8693	3.57563			15.8142	55.8199	3.57247			11.5017	57.4085	3.67414
	14.9817	55.3193	3.54044			15.8354	57.7292	3.69467			11.4966	56.5265	3.6177
	15.0134	59.9023	3.83375			15.8776	60.275	3.8576			11.4811	56.1737	3.59512
	15.045	59.1691	3.78682			15.8776	59.5477	3.81105			11.512	55.6446	3.56125
	15.045	58.4358	3.73989			15.8988	58.8203	3.7645			11.512	54.939	3.5161
	15.045	57.7025	3.69296			15.8988	58.0929	3.71795			11.512	54.2335	3.47094
	15.0925	59.9023	3.83375			15.9199	57.4564	3.67721			11.5582	60.5834	3.87733
	15.0767	58.9858	3.77509			15.9622	56.6382	3.62484			11.5582	59.8778	3.83218
	15.0767	58.3441	3.73402			15.941	55.9108	3.57829			11.5582	59.1723	3.78703
	15.1084	57.7025	3.69296			15.941	59.5477	3.81105			11.5582	58.4668	3.74187
	15.1558	59.9023	3.83375			15.941	58.8203	3.7645			11.5582	57.7612	3.69672
	15.1558	59.2607	3.79269			16.0115	57.0018	3.64812			11.5582	57.0556	3.65156
	15.1875	58.4358	3.73989			16.0255	56.2745	3.60157			11.5582	56.4383	3.61205
	15.1717	57.7025	3.69296			16.0255	55.729	3.56665			11.5736	55.6446	3.56125
	15.235	60.6356	3.88068			16.0537	57.7292	3.69467			11.5736	54.939	3.5161
	15.235	59.9023	3.83375			16.0467	57.1837	3.65975			11.5736	54.2335	3.47094
	15.2508	59.3524	3.79855			16.096	56.2745	3.60157			11.6198	58.4668	3.74187
	15.2825	58.8024	3.76335			16.1101	55.5471	3.55501			11.6044	57.7612	3.69672
	15.3194	58.0692	3.71643			16.1101	55.0016	3.5201			11.6044	57.0556	3.65156
	15.3141	57.3359	3.6695			16.1312	58.4566	3.74122			11.6044	56.3501	3.60641
	15.2983	56.6026	3.62256			16.1735	57.9111	3.70631			11.6352	59.8778	3.83218
	15.2983	56.0526	3.58737			16.1735	59.5477	3.81105			11.6506	58.9959	3.77574
	15.3775	59.9023	3.83375			16.1523	57.3655	3.67139			11.6815	58.114	3.7193
	15.3775	59.1691	3.78682			16.1523	56.6382	3.62484			11.6815	57.4085	3.67414
	15.3775	58.4358	3.73989			16.1946	55.9108	3.57829			11.6815	56.7028	3.62898
	15.3775	57.7025	3.69296			16.1946	60.275	3.8576			11.6815	56.1737	3.59512
	15.425	57.0609	3.6519			16.258	59.0021	3.77613			11.6969	61.6417	3.94507
	15.4408	56.236	3.5991			16.258	58.4566	3.74122			11.6969	60.9361	3.89991
	15.4408	57.8858	3.70469			16.2369	57.5474	3.68303			11.6969	60.2306	3.85476
	15.425	59.9023	3.83375			16.3002	56.9109	3.6423			11.6969	59.5251	3.8096
	15.5041	58.9858	3.77509			16.3425	56.2745	3.60157			11.7123	58.6431	3.75316
	15.5041	58.2525	3.72816			16.3214	55.729	3.56665			11.7277	57.7612	3.69672
	15.5199	59.9023	3.83375			16.3214	59.5477	3.81105			11.7585	60.5834	3.87733
	15.5199	58.9858	3.77509			16.3214	57.5474	3.68303			11.7585	59.8778	3.83218
	15.5516	58.2525	3.72816			16.4341	57.0018	3.64812			11.7739	59.1723	3.78703
	15.5516	57.5192	3.68123			16.4059	56.2745	3.60157			11.8047	58.2903	3.73058
	15.5516	56.8776	3.64017			16.4693	55.729	3.56665			11.8047	57.5848	3.68543
	15.5991	56.236	3.5991			16.4481	60.275	3.8576			11.8047	56.9674	3.64592
	15.5991	59.1691	3.78682			16.4481	59.5477	3.81105			11.7893	56.3501	3.60641
	15.5991	58.4358	3.73989			16.4481	58.6384	3.75286			11.7893	55.6446	3.56125
	15.5991	57.7025	3.69296			16.4904	57.9111	3.70631			11.8664	58.4668	3.74187
	15.5991	60.6356	3.88068			16.4904	57.1837	3.65975			11.8664	57.8494	3.70236
	15.6466	59.9023	3.83375			16.5608	61.7298	3.9507			11.8972	57.0556	3.65156
	15.6466	57.0609	3.6519			16.5538	61.0023	3.90415			11.8972	56.4383	3.61205
	15.6466	56.236	3.5991			16.5538	60.275	3.8576			11.8818	55.6446	3.56125
	15.6624	57.7025	3.69296			16.5327	59.5477	3.81105			11.8818	54.939	3.5161
	15.6624	56.6026	3.62256			16.5327	58.6384	3.75286			11.8818	54.2335	3.47094
	15.6782	56.0526	3.58737			16.5749	57.9111	3.70631			11.9126	58.4668	3.74187
	15.7257	59.9023	3.83375			16.6383	57.0018	3.64812			11.928	57.7612	3.69672
	15.7732	59.1691	3.78682			16.6172	56.0926	3.58993			11.9588	57.0556	3.65156
	15.789	58.4358	3.73989			16.6172	55.729	3.56665			11.9434	56.3501	3.60641
	15.789	57.7025	3.69296			16.6172	61.7298	3.9507			11.9742	60.5834	3.87733
	15.8365	55.5027	3.55217			16.7017	61.0023	3.90415			11.9742	59.8778	3.83218
	15.8524	54.7694	3.50524			16.7017	60.275	3.8576			11.9896	59.1723	3.78703
	15.8524	54.2194	3.47004			16.7228	59.5477	3.81105			11.9896	58.4668	3.74187
	15.8524	60.6356	3.88068			16.7228	58.8203	3.7645			11.9742	57.7612	3.69672
	15.884	59.9023	3.83375			16.744	58.0929	3.71795			12.0358	58.114	3.7193
	15.8999	59.1691	3.78682			16.7862	57.3655	3.67139			12.0667	60.5834	3.87733
	15.9473	58.4358	3.73989			16.7862	56.6382	3.62484			12.0667	59.8778	3.83218
	15.9473	57.7025	3.69296			16.7862	55.9108	3.57829			12.0821	59.1723	3.78703
	15.9473	58.4358	3.73989			16.7862	55.1834	3.53174			12.0821	58.5549	3.74752
	15.9632	57.7025	3.69296			16.8074	59.5477	3.81105			12.0975	57.7612	3.69672
	15.9632	58.0692	3.71643			16.8074	58.6384	3.75286			12.0975	57.0556	3.65156
	15.979	57.3359	3.6695			16.8567	57.9111	3.70631			12.0975	56.3501	3.60641
	15.9632	56.6942	3.62843			16.8496	57.1837	3.65975			12.1437	59.8778	3.83218
	16.0159	56.0526	3.58737			16.8285	56.2745	3.60157			12.1437	59.1723	3.78703
	16.0476	57.397	3.67341			16.8708	55.729	3.56665			12.1437	58.4668	3.74187
	16.0265	56.6026	3.62256			16.8708	59.5477	3.81105			12.2053	59.1723	3.78703
	16.074	58.4358	3.73989			16.8919	58.8203	3.7645			12.2053	58.4668	3.74187
	16.074	59.9023	3.83375			16.8919	58.0929	3.71795			12.2053	57.7612	3.69672
	16.074	59.1691	3.78682			16.8919	57.3655	3.67139			12.1899	57.0556	3.65156
	16.0581	57.7025	3.69296			16.8919	59.5477	3.81105			12.1899	56.3501	3.60641
	16.0581	58.4358	3.73989			16.9341	58.8203	3.7645			12.2207	60.5834	3.87733
	16.0581	59.9023	3.83375			16.9341	58.0929	3.71795			12.2207	59.8778	3.83218
	16.0581	59.1691	3.78682			16.9341	57.3655	3.67139			12.267	57.232	3.66285
	16.0898	58.4358	3.73989			16.9553	57.3655	3.67139			12.2515	56.3501	3.60641
	16.1373	57.6108	3.68709			16.9975	56.6382	3.62484			12.2515	55.6446	3.56125
	16.1373	57.7025	3.69296			17.0187	55.9108	3.57829			12.3029	60.2306	3.85476
	16.1215	56.7859	3.6343			17.0187	60.275	3.8576			12.2978	59.3487	3.79832
	16.1215	56.236	3.5991			17.0187	59.5477	3.81105			12.2978	58.6431	3.75316
	16.1848	55.5027	3.55217			17.0398	58.8203	3.7645			12.2978	57.9376	3.708
	16.2006	57.7942	3.69883			17.0398	57.9111	3.70631			12.3132	57.0556	3.65156
	16.2481	56.9692	3.64603			17.1032	57.0018	3.64812			12.3132	56.3501	3.60641
	16.2639	59.9023	3.83375			17.1032	56.2745	3.60157			12.3594	59.8778	3.83218
	16.2639	59.1691	3.78682			17.1032	55.729	3.56665			12.3594	59.1723	3.78703
	16.2956	58.4358	3.73989			17.1032	57.7292	3.69467			12.3594	58.5549	3.74752
	16.3325	57.4276	3.67536			17.1877	59.5477	3.81105			12.421	59.8778	3.83218
	16.3114	56.6026	3.62256			17.1877	58.8203	3.7645			12.421	59.1723	3.78703
	16.3589	55.8693	3.57563			17.1877	58.0929	3.71795			12.421	58.4668	3.74187
	16.3747	55.3193	3.54044			17.1877	57.3655	3.67139			12.421	57.7612	3.69672
	16.3747	58.4358	3.73989			17.2722	60.275	3.8576			12.421	57.0556	3.65156
	16.3906	57.7025	3.69296			17.2511	58.4566	3.74122			12.421	56.3501	3.60641
	16.4064	59.9023	3.83375			17.2511	57.5474	3.68303			12.4673	59.8778	3.83218
	16.4539	58.9858	3.77509			17.2933	56.82	3.63648			12.4673	59.1723	3.78703
	16.4539	58.1302	3.72033			17.2933	56.0926	3.58993			12.4827	58.4668	3.74187
	16.5014	57.5192	3.68123			17.2933	55.729	3.56665			12.4827	57.7612	3.69672
	16.5172	60.6356	3.88068			17.3145	59.3657	3.79941			12.4673	57.0556	3.65156
	16.5858	59.9023	3.83375			17.3567	58.4566	3.74122			12.4673	56.3501	3.60641
	16.5964	59.1691	3.78682			17.3356	57.7292	3.69467			12.5289	58.4668	3.74187
	16.628	57.3359	3.6695			17.3356	57.1837	3.65975			12.5443	57.7612	3.69672
	16.628	56.6942	3.62843			17.406	61.7298	3.9507			12.5597	57.0556	3.65156
	16.6755	56.0526	3.58737			17.4835	61.0023	3.90415			12.5597	56.3501	3.60641
	16.6597	57.3359	3.6695			17.4835	60.275	3.8576			12.5905	62.3473	3.99023
	16.6913	56.6026	3.62256			17.4835	59.5477	3.81105			12.5905	61.6417	3.94507
	16.6913	56.0526	3.58737			17.4624	59.0021	3.77613			12.5905	60.9361	3.89991
	16.6913	58.0692	3.71643			17.5046	58.4566	3.74122			12.6059	60.2306	3.85476
	16.7388	57.5192	3.68123			17.5751	57.5474	3.68303			12.6059	59.5251	3.8096
	16.723	59.9023	3.83375			17.568	57.0018	3.64812			12.6059	58.8195	3.76445
	16.723	59.1691	3.78682			17.568	59.5477	3.81105			12.6059	58.114	3.7193
	16.723	58.4358	3.73989			17.568	58.4566	3.74122			12.6676	59.8778	3.83218
	16.8021	57.7025	3.69296			17.5469	57.7292	3.69467			12.6676	59.2605	3.79267
	16.8021	57.1525	3.65776			17.6103	57.0018	3.64812			12.6522	58.4668	3.74187
	16.818	56.6026	3.62256			17.6314	56.2745	3.60157			12.6522	57.9376	3.708
	16.8338	56.0526	3.58737			17.6314	55.729	3.56665			12.683	60.5834	3.87733
	16.8707	57.3359	3.6695			17.6314	57.7292	3.69467			12.7292	59.1723	3.78703
	16.8496	56.7859	3.6343			17.6737	57.0018	3.64812			12.7292	58.4668	3.74187
	16.8813	55.8693	3.57563			17.6737	56.2745	3.60157			12.7292	57.8494	3.70236
	16.8813	55.3193	3.54044			17.6737	55.638	3.56083			12.7446	60.5834	3.87733
	16.8813	58.4358	3.73989			17.6737	55.0016	3.5201			12.7446	59.8778	3.83218
	16.9129	57.7025	3.69296			17.6737	60.275	3.8576			12.7446	57.0556	3.65156
	16.9288	59.9023	3.83375			17.7441	59.5477	3.81105			12.76	56.1737	3.59512
	16.9446	59.1691	3.78682			17.7371	58.8203	3.7645			12.7754	55.2918	3.53867
	16.9921	56.9692	3.64603			17.7371	58.0929	3.71795			12.7754	54.5862	3.49352
	17.0079	56.236	3.5991			17.7582	57.3655	3.67139			12.7754	53.8807	3.44837
	17.0079	58.0692	3.71643			17.8005	56.7291	3.63066			12.7754	53.1751	3.40321
	17.0554	57.4276	3.67536			17.8216	55.9108	3.57829			12.7754	52.4696	3.35805
	17.0554	56.6026	3.62256			17.8216	60.275	3.8576			12.8062	59.8778	3.83218
	17.1029	56.0526	3.58737			17.8216	59.5477	3.81105			12.8062	59.1723	3.78703
	17.1029	58.4358	3.73989			17.8005	58.8203	3.7645			12.8216	58.4668	3.74187
	17.1187	57.7025	3.69296			17.9061	58.0929	3.71795			12.8216	57.7612	3.69672
	17.1187	57.1525	3.65776			17.9061	57.3655	3.67139			12.8216	57.0556	3.65156
	17.1346	59.9023	3.83375			17.9061	56.6382	3.62484			12.8216	56.3501	3.60641
	17.1662	59.1691	3.78682			17.9061	55.9108	3.57829			12.8216	55.7327	3.56689
	17.1662	58.4358	3.73989			17.885	57.9111	3.70631			12.837	54.939	3.5161
	17.2137	57.7025	3.69296			17.9695	57.0018	3.64812			12.8833	58.4668	3.74187
	17.2454	59.9023	3.83375			17.9695	56.2745	3.60157			12.8833	57.8494	3.70236
	17.2295	59.1691	3.78682			17.9695	55.638	3.56083			12.8679	57.0556	3.65156
	17.2295	58.0692	3.71643			17.9695	58.4566	3.74122			12.8987	59.8778	3.83218
	17.277	57.1525	3.65776			18.0329	57.5474	3.68303			12.8987	59.1723	3.78703
	17.277	56.4192	3.61083			18.0329	55.0016	3.5201			12.9449	58.4668	3.74187
	17.2929	56.0526	3.58737			18.0118	59.3657	3.79941			12.9295	57.9376	3.708
	17.2929	59.9023	3.83375			18.054	58.4566	3.74122			13.0065	59.2605	3.79267
	17.2929	59.1691	3.78682			18.0752	57.7292	3.69467			12.9911	58.4668	3.74187
	17.2929	58.0692	3.71643			18.0752	57.1837	3.65975			12.9911	57.9376	3.708
	17.3245	57.3359	3.6695			18.0752	61.7298	3.9507			13.022	59.8778	3.83218
	17.3404	56.6026	3.62256			18.1174	61.0023	3.90415			13.0528	58.8195	3.76445
	17.3562	56.0526	3.58737			18.1174	60.275	3.8576			13.0528	58.114	3.7193
	17.3562	57.6108	3.68709			18.0963	59.6385	3.81687			13.0528	57.4085	3.67414
	17.4037	58.8024	3.76335			18.1597	58.8203	3.7645			13.0682	56.7028	3.62898
	17.3878	58.0692	3.71643			18.2019	57.9111	3.70631			13.0682	56.1737	3.59512
	17.3878	59.9023	3.83375			18.2019	57.1837	3.65975			13.1144	59.8778	3.83218
	17.4195	58.0692	3.71643			18.2019	56.5472	3.61902			13.1144	59.1723	3.78703
	17.4195	57.4276	3.67536			18.2512	55.9108	3.57829			13.1144	58.4668	3.74187
	17.467	56.8776	3.64017			18.2442	57.5474	3.68303			13.1298	57.5848	3.68543
	17.4512	57.7025	3.69296			18.2231	56.82	3.63648			13.1144	57.232	3.66285
	17.4828	56.236	3.5991			18.2864	56.0926	3.58993			13.1452	56.7028	3.62898
	17.4828	58.1608	3.72229			18.3076	55.729	3.56665			13.1452	55.9973	3.58383
	17.5356	57.5192	3.68123			18.3076	59.5477	3.81105			13.1452	55.4682	3.54996
	17.5303	58.0692	3.71643			18.3076	58.8203	3.7645			13.1914	58.4668	3.74187
	17.5303	57.3359	3.6695			18.3498	58.0929	3.71795			13.1914	57.7612	3.69672
	17.5145	56.6026	3.62256			18.3498	57.3655	3.67139			13.2377	59.1723	3.78703
	17.5461	56.0526	3.58737			18.3498	56.7291	3.63066			13.2531	58.4668	3.74187
	17.5461	57.6108	3.68709			18.371	55.9108	3.57829			13.2531	57.7612	3.69672
	17.5778	56.9692	3.64603			18.3921	60.275	3.8576			13.2531	57.1439	3.65721
	17.5936	56.236	3.5991			18.4132	59.5477	3.81105			13.2377	56.3501	3.60641
	17.5936	59.9023	3.83375			18.4132	58.8203	3.7645			13.3147	60.5834	3.87733
	17.5936	59.1691	3.78682			18.4132	58.0929	3.71795			13.3147	59.8778	3.83218
	17.6569	58.4358	3.73989			18.3921	57.3655	3.67139			13.3147	59.2605	3.79267
	17.7255	57.7025	3.69296			18.4977	60.275	3.8576			13.2993	58.4668	3.74187
	17.7203	56.7859	3.6343			18.4977	59.5477	3.81105			13.2993	57.7612	3.69672
	17.7361	56.2971	3.60301			18.4977	58.8203	3.7645			13.2993	57.0556	3.65156
	17.7836	57.3359	3.6695			18.4766	58.0929	3.71795			13.2993	56.3501	3.60641
	17.7836	58.0692	3.71643			18.5611	57.5474	3.68303			13.3763	58.8195	3.76445
	17.8152	56.6026	3.62256			18.5611	57.0018	3.64812			13.3763	58.114	3.7193
	17.8311	56.0526	3.58737			18.5823	56.4563	3.6132			13.3763	57.4085	3.67414
	17.8311	59.9023	3.83375			18.5823	55.9108	3.57829			13.3609	56.7028	3.62898
	17.8786	59.1691	3.78682			18.5823	59.5477	3.81105			13.3609	55.9973	3.58383
	17.9102	58.2525	3.72816			18.6034	58.8203	3.7645			13.3609	55.2918	3.53867
	17.9261	57.6108	3.68709			18.6457	58.0929	3.71795			13.3609	54.5862	3.49352
	17.9735	56.9692	3.64603			18.6457	57.3655	3.67139			13.3609	54.0571	3.45965
	17.9735	56.236	3.5991			18.6668	56.6382	3.62484			13.4123	60.2306	3.85476
	17.9735	58.0692	3.71643			18.6668	55.1834	3.53174			13.4071	59.3487	3.79832
	18.0369	57.5192	3.68123			18.6457	55.9108	3.57829			13.438	58.4668	3.74187
	18.0527	58.0692	3.71643			18.7302	59.5477	3.81105			13.438	57.7612	3.69672
	18.0527	57.3359	3.6695			18.7302	58.8203	3.7645			13.438	57.1439	3.65721
	18.0844	56.4192	3.61083			18.7302	58.0929	3.71795			13.4688	59.8778	3.83218
	18.0844	56.0526	3.58737			18.7302	57.3655	3.67139			13.4688	59.1723	3.78703
	18.1002	58.4358	3.73989			18.7302	61.7298	3.9507			13.4534	56.3501	3.60641
	18.1371	59.9023	3.83375			18.8006	61.0023	3.90415			13.4534	55.6446	3.56125
	18.1477	59.1691	3.78682			18.7724	60.275	3.8576			13.4996	58.7314	3.75881
	18.2004	57.7025	3.69296			18.8358	59.5477	3.81105			13.515	58.114	3.7193
	18.2268	56.7859	3.6343			18.857	58.8203	3.7645			13.515	57.4085	3.67414
	18.2638	56.1443	3.59323			18.857	57.9111	3.70631			13.515	56.8793	3.64027
	18.2638	55.5027	3.55217			18.8781	57.3655	3.67139			13.5664	60.2306	3.85476
	18.2427	57.7636	3.69687			18.8781	57.7292	3.69467			13.5612	59.3487	3.79832
	18.306	57.1525	3.65776			18.8781	57.0018	3.64812			13.5972	58.4668	3.74187
	18.306	58.8024	3.76335			18.857	56.2745	3.60157			13.592	57.5848	3.68543
	18.3218	58.2525	3.72816			18.8992	55.729	3.56665			13.592	56.8793	3.64027
	18.3218	59.9023	3.83375			18.9626	57.3655	3.67139			13.592	56.1737	3.59512
	18.306	57.7025	3.69296			18.9626	56.6382	3.62484			13.592	55.6446	3.56125
	18.306	57.0609	3.6519			18.9626	55.9108	3.57829			13.6229	62.3473	3.99023
	18.3851	56.236	3.5991			18.9415	59.5477	3.81105			13.6229	61.6417	3.94507
	18.4168	58.4358	3.73989			18.9837	58.8203	3.7645			13.6229	60.9361	3.89991
	18.4326	59.9023	3.83375			18.9837	58.0929	3.71795			13.6229	60.2306	3.85476
	18.4854	59.1691	3.78682			19.0049	60.275	3.8576			13.6229	59.5251	3.8096
	18.4801	57.7025	3.69296			19.026	59.5477	3.81105			13.6537	58.8195	3.76445
	18.4643	56.7859	3.6343			19.026	58.8203	3.7645			13.6537	58.114	3.7193
	18.5117	56.0526	3.58737			19.0471	58.0929	3.71795			13.6896	60.2306	3.85476
	18.5276	55.3193	3.54044			19.0471	58.8203	3.7645			13.6845	59.3487	3.79832
	18.5276	57.3359	3.6695			19.1317	58.0929	3.71795			13.6691	57.4085	3.67414
	18.5276	56.6026	3.62256			19.1317	57.1837	3.65975			13.6691	56.7028	3.62898
	18.5434	55.8693	3.57563			19.1317	56.4563	3.6132			13.6691	56.1737	3.59512
	18.5434	55.136	3.52871			19.1317	55.8199	3.57247			13.7153	58.7314	3.75881
	18.5276	56.0526	3.58737			19.195	57.0625	3.652			13.7769	59.1723	3.78703
	18.612	54.4027	3.48177			19.195	56.2745	3.60157			13.7769	58.4668	3.74187
	18.5909	53.6694	3.43484			19.195	55.5471	3.55501			13.7769	57.8494	3.70236
	18.6753	57.7025	3.69296			19.2584	55.0016	3.5201			13.7924	60.5834	3.87733
	18.6542	56.9692	3.64603			19.2584	57.9111	3.70631			13.7924	59.8778	3.83218
	18.6859	58.4358	3.73989			19.2584	57.0018	3.64812			13.8386	59.1723	3.78703
	18.7017	59.9023	3.83375			19.3429	56.2745	3.60157			13.8386	58.4668	3.74187
	18.7017	59.1691	3.78682			19.3429	55.729	3.56665			13.8386	57.7612	3.69672
	18.6859	58.4358	3.73989			19.3429	59.5477	3.81105			13.8386	57.0556	3.65156
	18.7334	57.7025	3.69296			19.3429	58.8203	3.7645			13.854	59.8778	3.83218
	18.7492	59.9023	3.83375			19.4063	61.7298	3.9507			13.8694	56.4383	3.61205
	18.7492	59.1691	3.78682			19.4063	60.8205	3.89251			13.8848	59.1723	3.78703
	18.7703	58.4358	3.73989			19.4275	60.0932	3.84596			13.8848	58.4668	3.74187
	18.765	57.7025	3.69296			19.4275	58.0929	3.71795			13.8848	57.7612	3.69672
	18.765	56.9692	3.64603			19.4275	57.1837	3.65975			13.8848	57.0556	3.65156
	18.7967	56.236	3.5991			19.519	56.5472	3.61902			13.931	60.9361	3.89991
	18.8125	59.9023	3.83375			19.4909	55.9108	3.57829			13.931	60.2306	3.85476
	18.8125	59.1691	3.78682			19.4909	59.1839	3.78777			13.931	59.6132	3.81525
	18.8284	58.4358	3.73989			19.4909	57.7292	3.69467			13.9464	61.6417	3.94507
	18.86	57.7025	3.69296			19.5965	57.0018	3.64812			13.9618	58.6431	3.75316
	18.8917	56.7859	3.6343			19.5754	56.2745	3.60157			13.9618	58.0257	3.71365
	18.8758	55.8693	3.57563			19.5754	55.638	3.56083			14.0235	58.4668	3.74187
	18.8758	55.3193	3.54044			19.5754	55.0016	3.5201			14.0235	57.7612	3.69672
	18.9233	58.0692	3.71643			19.6388	57.3655	3.67139			14.0389	59.8778	3.83218
	18.9075	57.3359	3.6695			19.6388	56.4563	3.6132			14.0543	58.9959	3.77574
	18.9392	56.6942	3.62843			19.6599	55.729	3.56665			14.0389	57.0556	3.65156
	18.9708	60.6356	3.88068			19.681	59.5477	3.81105			14.0389	56.3501	3.60641
	18.9708	59.9023	3.83375			19.681	58.6384	3.75286			14.0902	58.114	3.7193
	19.0183	59.1691	3.78682			19.6881	58.002	3.71212			14.1159	59.8778	3.83218
	19.0183	58.4358	3.73989			19.681	57.3655	3.67139			14.1159	59.1723	3.78703
	19.0341	57.7025	3.69296			19.681	60.275	3.8576			14.1159	57.1439	3.65721
	19.0341	56.9692	3.64603			19.6599	59.5477	3.81105			14.1005	56.3501	3.60641
	19.0658	56.0526	3.58737			19.7021	58.8203	3.7645			14.1313	60.5834	3.87733
	19.0816	55.5027	3.55217			19.7444	58.0929	3.71795			14.1467	58.2903	3.73058
	19.0816	59.9023	3.83375			19.7655	57.3655	3.67139			14.1467	57.5848	3.68543
	19.0974	59.1691	3.78682			19.7655	57.7292	3.69467			14.1776	56.7028	3.62898
	19.1291	58.2525	3.72816			19.7655	57.0928	3.65394			14.1776	55.9973	3.58383
	19.1291	57.8858	3.70469			19.7867	56.2745	3.60157			14.2135	60.2306	3.85476
	19.1291	57.4276	3.67536			19.8571	55.729	3.56665			14.1929	59.5251	3.8096
	19.1291	56.6026	3.62256			19.8501	57.0928	3.65394			14.1929	58.8195	3.76445
	19.1449	55.9609	3.5815			19.8712	56.2745	3.60157			14.1929	58.114	3.7193
	19.1766	57.3359	3.6695			19.9416	59.5477	3.81105			14.1929	57.4085	3.67414
	19.1766	56.4192	3.61083			19.9346	58.8203	3.7645			14.1929	55.4682	3.54996
	19.1924	55.8693	3.57563			19.9346	58.002	3.71212			14.2546	59.1723	3.78703
	19.2083	55.3193	3.54044			19.9135	57.3655	3.67139			14.27	58.5549	3.74752
	19.2083	59.9023	3.83375			19.998	55.1834	3.53174			14.2854	57.9376	3.708
	19.2557	59.1691	3.78682			20.0191	59.5477	3.81105			14.3316	58.4668	3.74187
	19.2557	58.4358	3.73989			20.0191	58.8203	3.7645			14.347	60.5834	3.87733
	19.2716	57.7025	3.69296			20.0191	58.0929	3.71795			14.347	59.8778	3.83218
	19.2716	56.6026	3.62256			19.998	57.3655	3.67139			14.347	59.1723	3.78703
	19.2716	55.8693	3.57563			20.0825	56.6382	3.62484			14.3624	57.8494	3.70236
	19.3085	55.3193	3.54044			20.1036	60.275	3.8576			14.3779	58.4668	3.74187
	19.3032	58.4358	3.73989			20.0825	59.5477	3.81105			14.3933	57.0556	3.65156
	19.3032	57.7025	3.69296			20.0825	58.8203	3.7645			14.3933	56.3501	3.60641
	19.3507	57.0609	3.6519			20.1881	58.0929	3.71795			14.3779	55.6446	3.56125
	19.3507	59.9023	3.83375			20.2374	57.3655	3.67139			14.4087	57.7612	3.69672
	19.3666	59.1691	3.78682			20.2515	56.6382	3.62484			14.4395	59.8778	3.83218
	19.3507	58.0692	3.71643			20.2515	55.9108	3.57829			14.4549	58.9959	3.77574
	19.4299	57.3359	3.6695			20.2727	55.1834	3.53174			14.4549	58.2903	3.73058
	19.4457	56.6026	3.62256			20.2515	59.5477	3.81105			14.4703	57.4085	3.67414
	19.4615	55.9609	3.5815			20.2515	58.8203	3.7645			14.4703	56.7028	3.62898
	19.5301	55.3193	3.54044			20.3572	58.0929	3.71795			14.4703	56.1737	3.59512
	19.5249	58.0692	3.71643			20.3572	57.3655	3.67139			14.5217	61.289	3.9225
	19.509	57.4276	3.67536			20.3572	59.5477	3.81105			14.5165	60.407	3.86605
	19.509	56.6942	3.62843			20.3572	58.8203	3.7645			14.5165	59.7897	3.82654
	19.5407	56.0526	3.58737			20.3361	58.0929	3.71795			14.5011	59.1723	3.78703
	19.5407	57.3359	3.6695			20.3783	59.5477	3.81105			14.5011	58.4668	3.74187
	19.5565	58.0692	3.71643			20.4206	58.8203	3.7645			14.5473	62.3473	3.99023
	19.5935	56.6942	3.62843			20.4206	58.0929	3.71795			14.5627	63.7584	4.08053
	19.604	56.0526	3.58737			20.4206	57.3655	3.67139			14.5627	63.0528	4.03538
	19.604	57.3359	3.6695			20.4417	56.6382	3.62484			14.5833	61.6417	3.94507
	19.604	58.0692	3.71643			20.4417	59.9113	3.83433			14.5782	60.848	3.89427
	19.6515	56.6026	3.62256			20.4628	59.0021	3.77613			14.5627	60.2306	3.85476
	19.6515	55.9609	3.5815			20.4628	58.2747	3.72958			14.5627	59.5251	3.8096
	19.6515	55.3193	3.54044			20.5262	57.6383	3.68885			14.5627	58.8195	3.76445
	19.6673	58.8024	3.76335			20.5262	55.729	3.56665			14.6398	62.3473	3.99023
	19.6673	57.3359	3.6695			20.5262	57.7292	3.69467			14.6398	61.6417	3.94507
	19.699	59.9023	3.83375			20.5262	57.0018	3.64812			14.6398	60.9361	3.89991
	19.7148	59.2607	3.79269			20.6107	56.2745	3.60157			14.6244	60.2306	3.85476
	19.7148	58.4358	3.73989			20.6107	55.5471	3.55501			14.686	60.5834	3.87733
	19.7148	57.5192	3.68123			20.6107	55.0016	3.5201			14.7014	59.8778	3.83218
	19.7306	56.9692	3.64603			20.6953	59.5477	3.81105			14.7014	59.1723	3.78703
	19.7623	56.236	3.5991			20.6953	58.8203	3.7645			14.7014	58.4668	3.74187
	19.7781	57.3359	3.6695			20.6953	58.0929	3.71795			14.7014	57.7612	3.69672
	19.8098	56.7859	3.6343			20.6953	57.3655	3.67139			14.7014	57.1439	3.65721
	19.794	56.1443	3.59323			20.7446	61.0023	3.90415			14.7168	56.3501	3.60641
	19.8414	57.3359	3.6695			20.7868	60.275	3.8576			14.7476	60.5834	3.87733
	19.8731	56.6026	3.62256			20.7798	59.5477	3.81105			14.7476	59.8778	3.83218
	19.8731	56.0526	3.58737			20.7798	58.8203	3.7645			14.7476	59.3487	3.79832
	19.8573	58.0692	3.71643			20.7798	58.0929	3.71795			14.7939	58.6431	3.75316
	19.9048	57.5192	3.68123			20.7586	57.3655	3.67139			14.7939	57.9376	3.708
	19.9364	59.9023	3.83375			20.8643	56.3654	3.60738			14.8093	57.0556	3.65156
	19.9364	58.9858	3.77509			20.8432	57.7292	3.69467			14.8606	60.5834	3.87733
	19.9364	58.0692	3.71643			20.8432	57.0018	3.64812			14.8555	59.7015	3.8209
	19.9206	57.1525	3.65776			20.8432	55.5471	3.55501			14.8555	58.9959	3.77574
	19.9523	56.4192	3.61083			20.8432	55.0016	3.5201			14.8401	58.4668	3.74187
	19.9523	59.9023	3.83375			20.9277	59.5477	3.81105			14.8401	57.9376	3.708
	19.9997	59.1691	3.78682			20.9488	58.6384	3.75286			14.8709	64.4639	4.12569
	19.9997	55.5027	3.55217			20.9488	58.002	3.71212			14.8709	63.7584	4.08053
	20.0156	58.0692	3.71643			20.9488	60.275	3.8576			14.8863	63.0528	4.03538
	20.0314	57.3359	3.6695								14.8863	62.3473	3.99023
	20.0156	56.6026	3.62256								14.8863	61.6417	3.94507
	20.0156	55.9609	3.5815								14.9171	60.9361	3.89991
	20.0789	55.3193	3.54044								14.9479	62.3473	3.99023
	20.0789	57.3359	3.6695								14.9479	61.6417	3.94507
	20.1264	56.6026	3.62256								14.9325	60.2306	3.85476
	20.1897	55.8693	3.57563								15.0096	60.7598	3.88863
	20.1897	59.9023	3.83375								15.0096	60.0543	3.84347
	20.1897	59.1691	3.78682								15.0096	59.3487	3.79832
	20.2583	58.4358	3.73989								15.0096	58.6431	3.75316
	20.2372	56.236	3.5991								15.0096	58.0257	3.71365
	20.3005	55.5027	3.55217								14.9942	57.4085	3.67414
	20.3163	54.7694	3.50524								14.9942	56.7028	3.62898
	20.3533	54.0361	3.45831								14.9942	56.1737	3.59512
	20.348	53.4862	3.42312								15.0712	59.8778	3.83218
	20.348	57.3359	3.6695								15.0712	59.1723	3.78703
	20.3638	56.6026	3.62256								15.0712	58.4668	3.74187
	20.3638	56.0526	3.58737								15.0712	57.7612	3.69672
	20.3638	58.4358	3.73989								15.0558	57.0556	3.65156
	20.3955	57.7025	3.69296								15.0866	60.5834	3.87733
	20.3955	59.9023	3.83375								15.138	58.8195	3.76445
	20.4113	59.1691	3.78682								15.1328	58.0257	3.71365
	20.4113	56.9692	3.64603								15.1688	59.9366	3.83595
	20.443	56.1443	3.59323								15.1791	64.4639	4.12569
	20.4799	58.0692	3.71643								15.1791	63.7584	4.08053
	20.4588	57.3359	3.6695								15.1945	62.8764	4.02409
	20.4588	56.7859	3.6343								15.1945	62.1709	3.97893
	20.4905	56.236	3.5991								15.1945	61.4653	3.93378
	20.4905	56.9692	3.64603								15.1945	60.7598	3.88863
	20.4905	58.0692	3.71643								15.2253	60.0543	3.84347
	20.5432	56.1443	3.59323								15.2612	61.9945	3.96765
	20.5221	56.9692	3.64603								15.2561	61.1125	3.9112
	20.5221	58.0692	3.71643								15.2561	60.407	3.86605
	20.5221	56.0526	3.58737								15.2715	64.4639	4.12569
	20.5221	57.4276	3.67536								15.2715	63.7584	4.08053
	20.5696	58.0692	3.71643								15.2715	63.0528	4.03538
	20.5855	56.6026	3.62256								15.2715	59.5251	3.8096
	20.5855	57.3359	3.6695								15.2715	58.8195	3.76445
	20.6329	55.8693	3.57563								15.2869	57.9376	3.708
	20.6329	55.3193	3.54044								15.2869	57.232	3.66285
	20.6488	58.0692	3.71643								15.3177	56.3501	3.60641
	20.6488	56.7859	3.6343								15.3023	55.6446	3.56125
	20.6699	56.236	3.5991								15.3331	60.5834	3.87733
	20.6646	55.3193	3.54044								15.3485	59.8778	3.83218
	20.6963	54.5861	3.49351								15.3485	59.1723	3.78703
	20.7121	57.3359	3.6695								15.3485	58.4668	3.74187
	20.7121	53.6694	3.43484								15.3485	57.8494	3.70236
	20.7596	56.7859	3.6343								15.3331	57.0556	3.65156
	20.7965	56.2971	3.60301								15.3948	59.8778	3.83218
	20.8071	55.5027	3.55217								15.3948	59.1723	3.78703
	20.8229	57.3359	3.6695								15.4102	58.5549	3.74752
	20.8598	56.6026	3.62256								15.441	58.0257	3.71365
	20.8862	56.0526	3.58737								15.4564	59.5251	3.8096
	20.8704	60.6356	3.88068								15.4564	58.8195	3.76445
	20.9179	59.9023	3.83375								15.5078	61.289	3.9225
	20.9495	58.9858	3.77509								15.5026	60.407	3.86605
	20.9495	58.2525	3.72816								15.4872	60.0543	3.84347
	20.9812	57.6108	3.68709								15.5335	62.3473	3.99023
	20.9654	58.1608	3.72229								15.518	59.5251	3.8096
	20.9654	57.3359	3.6695								15.518	58.8195	3.76445
	20.997	56.7859	3.6343								15.5643	63.0528	4.03538
	20.997	56.236	3.5991								15.5643	61.6417	3.94507
											15.5643	60.9361	3.89991
											15.5797	64.4639	4.12569
											15.5797	63.7584	4.08053
											15.5797	62.3473	3.99023
											15.6002	60.2306	3.85476
											15.5951	59.4369	3.80396
											15.5797	58.8195	3.76445
											15.6413	60.5834	3.87733
											15.6413	59.8778	3.83218
											15.6875	59.1723	3.78703
											15.6875	58.4668	3.74187
											15.6875	57.7612	3.69672
											15.6875	57.0556	3.65156
											15.6875	56.3501	3.60641
											15.6875	55.6446	3.56125
											15.6721	54.939	3.5161
											15.6721	54.2335	3.47094
											15.7029	59.8778	3.83218
											15.7492	58.8195	3.76445
											15.7338	58.114	3.7193
											15.7338	57.4085	3.67414
											15.7338	56.7028	3.62898
											15.7338	55.9973	3.58383
											15.7338	55.4682	3.54996
											15.78	62.3473	3.99023
											15.78	61.6417	3.94507
											15.78	60.9361	3.89991
											15.78	60.2306	3.85476
											15.78	59.5251	3.8096
											15.8467	59.5251	3.8096
											15.8416	58.7314	3.75881
											15.8724	60.407	3.86605
											15.8878	59.5251	3.8096
											15.8878	58.8195	3.76445
											15.9186	62.3473	3.99023
											15.9186	61.6417	3.94507
											15.934	60.7598	3.88863
											15.9495	59.8778	3.83218
											15.9495	59.1723	3.78703
											15.9649	58.2903	3.73058
											15.9495	57.9376	3.708
											16.0111	59.8778	3.83218
											16.0111	59.1723	3.78703
											16.0265	58.5549	3.74752
											16.0573	57.8494	3.70236
											16.0419	57.0556	3.65156
											16.0419	56.3501	3.60641
											16.0727	59.8778	3.83218
											16.0881	59.1723	3.78703
											16.0881	58.5549	3.74752
											16.1498	60.5834	3.87733
											16.1344	59.8778	3.83218
											16.2114	60.9361	3.89991
											16.2114	60.2306	3.85476
											16.2268	62.3473	3.99023
											16.2268	61.6417	3.94507
											16.2268	59.7015	3.8209
											16.2576	59.1723	3.78703
											16.2576	58.4668	3.74187
											16.2576	57.7612	3.69672
											16.2576	57.0556	3.65156
											16.2576	56.3501	3.60641
											16.2884	62.3473	3.99023
											16.2884	61.6417	3.94507
											16.2884	60.9361	3.89991
											16.3038	60.0543	3.84347
											16.2884	59.7015	3.8209
											16.3398	59.1723	3.78703
											16.3347	58.2903	3.73058
											16.3193	57.7612	3.69672
											16.3193	57.0556	3.65156
											16.3193	56.3501	3.60641
											16.3193	55.6446	3.56125
											16.3501	60.2306	3.85476
											16.3809	62.3473	3.99023
											16.3809	61.6417	3.94507
											16.3963	60.7598	3.88863
											16.4322	59.8778	3.83218
											16.4271	59.0841	3.78138
											16.4117	58.6431	3.75316
											16.4425	62.3473	3.99023
											16.4425	61.6417	3.94507
											16.4425	60.9361	3.89991
											16.4733	59.1723	3.78703
											16.4733	58.4668	3.74187
											16.4733	57.7612	3.69672
											16.4733	57.0556	3.65156
											16.4733	56.3501	3.60641
											16.5195	62.3473	3.99023
											16.5195	61.6417	3.94507
											16.5195	60.9361	3.89991
											16.5195	60.2306	3.85476
											16.5195	59.6132	3.81525
											16.535	63.0528	4.03538
											16.5504	58.8195	3.76445
											16.5863	60.2306	3.85476
											16.5658	59.5251	3.8096
											16.5658	58.114	3.7193
											16.6428	59.2605	3.79267
											16.6274	58.4668	3.74187
											16.6274	57.9376	3.708
											16.6736	59.8778	3.83218
											16.7045	59.4369	3.80396
											16.7353	60.2306	3.85476
											16.7353	58.8195	3.76445
											16.7507	62.3473	3.99023
											16.7507	61.6417	3.94507
											16.7507	60.9361	3.89991
											16.7661	59.5251	3.8096
											16.7661	58.2022	3.72494
											16.7815	60.2306	3.85476
											16.7815	58.8195	3.76445
											16.8123	62.3473	3.99023
											16.8123	61.6417	3.94507
											16.8277	60.7598	3.88863
											16.8585	59.8778	3.83218
											16.8431	59.1723	3.78703
											16.8431	58.4668	3.74187
											16.8431	57.9376	3.708
											16.8739	60.5834	3.87733
											16.9047	59.8778	3.83218
											16.9047	59.3487	3.79832
											16.951	58.6431	3.75316
											16.9972	59.8778	3.83218
											16.9972	59.1723	3.78703
											16.9972	58.4668	3.74187
											16.9972	57.9376	3.708
											17.028	62.3473	3.99023
											17.0434	61.4653	3.93378
											17.0434	60.7598	3.88863
											17.028	60.407	3.86605
											17.0794	59.8778	3.83218
											17.0742	58.9959	3.77574
											17.0742	58.2903	3.73058
											17.0742	57.5848	3.68543
											17.0588	57.232	3.66285
											17.0896	56.7028	3.62898
											17.0896	56.1737	3.59512
											17.1205	62.3473	3.99023
											17.1205	61.6417	3.94507
											17.1205	60.9361	3.89991
											17.1513	60.2306	3.85476
											17.1667	59.3487	3.79832
											17.1667	58.7314	3.75881
											17.2283	59.8778	3.83218
											17.2283	59.1723	3.78703
											17.2437	60.5834	3.87733
											17.2591	58.4668	3.74187
											17.2591	57.8494	3.70236
											17.2745	59.8778	3.83218
											17.29	59.1723	3.78703
											17.29	57.0556	3.65156
											17.29	56.3501	3.60641
											17.3259	58.4668	3.74187
											17.3054	57.7612	3.69672
											17.3362	62.3473	3.99023
											17.3362	61.6417	3.94507
											17.3516	60.7598	3.88863
											17.3516	60.0543	3.84347
											17.3516	59.3487	3.79832
											17.367	58.4668	3.74187
											17.367	57.7612	3.69672
											17.367	57.0556	3.65156
											17.4132	61.6417	3.94507
											17.4132	60.9361	3.89991
											17.4286	63.0528	4.03538
											17.4286	62.3473	3.99023
											17.444	60.3188	3.86041
											17.4594	61.6417	3.94507
											17.4748	60.7598	3.88863
											17.4748	59.7015	3.8209
											17.4594	58.8195	3.76445
											17.5365	60.407	3.86605
											17.5211	59.5251	3.8096
											17.5211	58.8195	3.76445
											17.5981	59.8778	3.83218
											17.5981	59.1723	3.78703
											17.5981	58.4668	3.74187
											17.5981	57.7612	3.69672
											17.5981	57.0556	3.65156
											17.5981	56.3501	3.60641
											17.5981	55.7327	3.56689
											17.6443	60.5834	3.87733
											17.6443	59.8778	3.83218
											17.6443	59.1723	3.78703
											17.6597	58.4668	3.74187
											17.6597	57.8494	3.70236
											17.6751	57.0556	3.65156
											17.6751	56.3501	3.60641
											17.706	59.8778	3.83218
											17.7214	59.1723	3.78703
											17.7214	58.5549	3.74752
											17.706	57.9376	3.708
											17.783	60.5834	3.87733
											17.783	59.8778	3.83218
											17.819	59.1723	3.78703
											17.7984	58.6431	3.75316
											17.8446	61.6417	3.94507
											17.8446	60.9361	3.89991
											17.8446	60.2306	3.85476
											17.8446	58.2022	3.72494
											17.8601	63.0528	4.03538
											17.8601	62.3473	3.99023
											17.8601	59.5251	3.8096
											17.8601	58.8195	3.76445
											17.9063	57.8494	3.70236
											17.8909	57.0556	3.65156
											17.8909	56.3501	3.60641
											17.9371	59.1723	3.78703
											17.9371	58.4668	3.74187
											17.9525	60.5834	3.87733
											17.9525	59.8778	3.83218
											17.9679	57.9376	3.708
											17.9987	58.4668	3.74187
											18.0295	58.0257	3.71365
											18.0449	60.2306	3.85476
											18.0449	59.5251	3.8096
											18.0449	58.8195	3.76445
											18.0758	62.3473	3.99023
											18.0912	61.4653	3.93378
											18.0912	60.7598	3.88863
											18.1066	60.0543	3.84347
											18.1528	63.0528	4.03538
											18.1528	62.3473	3.99023
											18.1528	61.7299	3.95072
											18.1682	63.7584	4.08053
											18.1682	60.9361	3.89991
											18.1836	60.0543	3.84347
											18.1836	59.3487	3.79832
											18.1836	58.6431	3.75316
											18.1682	58.2903	3.73058
											18.2144	57.8494	3.70236
											18.199	57.0556	3.65156
											18.199	56.3501	3.60641
											18.2452	58.2903	3.73058
											18.3069	59.1723	3.78703
											18.3069	58.5549	3.74752
											18.3223	59.8778	3.83218
											18.3223	57.9376	3.708
											18.3531	59.1723	3.78703
											18.3531	58.6431	3.75316
											18.3993	62.3473	3.99023
											18.3993	61.6417	3.94507
											18.3993	60.9361	3.89991
											18.3993	60.2306	3.85476
											18.3993	59.6132	3.81525
											18.4353	58.8783	3.76821
											18.4147	58.114	3.7193
											18.4661	60.5834	3.87733
											18.4456	59.8778	3.83218
											18.4764	63.0528	4.03538
											18.4764	62.3473	3.99023
											18.4764	61.6417	3.94507
											18.5072	60.5834	3.87733
											18.5072	59.8778	3.83218
											18.5072	59.1723	3.78703
											18.5534	58.4668	3.74187
											18.5534	57.7612	3.69672
											18.5842	59.966	3.83782
											18.5688	59.1723	3.78703
											18.5688	57.0556	3.65156
											18.5688	56.3501	3.60641
											18.6458	59.8778	3.83218
											18.6458	59.1723	3.78703
											18.6458	58.4668	3.74187
											18.6458	57.8494	3.70236
											18.6304	57.0556	3.65156
											18.6304	56.3501	3.60641
											18.6304	55.6446	3.56125
											18.6304	54.939	3.5161
											18.6818	61.289	3.9225
											18.6767	60.407	3.86605
											18.6921	64.4639	4.12569
											18.6921	63.7584	4.08053
											18.6921	63.0528	4.03538
											18.6921	62.3473	3.99023
											18.7126	59.5251	3.8096
											18.7229	60.5834	3.87733
											18.7383	58.6431	3.75316
											18.7691	59.8778	3.83218
											18.7537	59.1723	3.78703
											18.8153	59.8778	3.83218
											18.8153	59.1723	3.78703
											18.8307	58.4668	3.74187
											18.8307	57.8494	3.70236
											18.8924	58.4668	3.74187
											18.8924	57.7612	3.69672
											18.8924	57.0556	3.65156
											18.8924	56.3501	3.60641
											18.9386	60.5834	3.87733
											18.9386	59.8778	3.83218
											18.954	59.1723	3.78703
											18.954	58.4668	3.74187
											18.954	57.8494	3.70236
											18.9386	57.0556	3.65156
											18.9386	56.3501	3.60641
											19.0156	60.5834	3.87733
											19.0156	59.8778	3.83218
											19.0002	59.1723	3.78703
											19.0002	58.6431	3.75316
											19.0824	59.1723	3.78703
											19.0619	58.4668	3.74187
											19.0619	57.9376	3.708
											19.1081	60.2306	3.85476
											19.1235	62.3473	3.99023
											19.1235	61.6417	3.94507
											19.1235	60.9361	3.89991
											19.1235	59.7015	3.8209
											19.1697	59.1723	3.78703
											19.1697	58.4668	3.74187
											19.1697	57.7612	3.69672
											19.1697	57.0556	3.65156
											19.1697	56.3501	3.60641
											19.1543	55.6446	3.56125
											19.1851	60.5834	3.87733
											19.1851	59.8778	3.83218
											19.2313	58.4668	3.74187
											19.2313	57.7612	3.69672
											19.2313	57.1439	3.65721
											19.2159	56.3501	3.60641
											19.2622	59.8778	3.83218
											19.2622	59.1723	3.78703
											19.2776	58.4668	3.74187
											19.2776	57.9376	3.708
											19.3289	60.5834	3.87733
											19.3238	59.7897	3.82654
											19.3084	59.3487	3.79832
											19.3392	61.6417	3.94507
											19.3854	59.3487	3.79832
											19.37	58.4668	3.74187
											19.37	57.7612	3.69672
											19.37	57.0556	3.65156
											19.37	56.3501	3.60641
											19.4008	61.6417	3.94507
											19.4163	60.7598	3.88863
											19.4163	60.0543	3.84347
											19.4317	59.1723	3.78703
											19.4317	58.4668	3.74187
											19.4317	57.7612	3.69672
											19.4471	56.8793	3.64027
											19.4625	55.9973	3.58383
											19.4625	55.4682	3.54996
											19.4933	59.8778	3.83218
											19.4933	59.1723	3.78703
											19.4933	58.4668	3.74187
											19.5087	57.7612	3.69672
											19.5087	57.1439	3.65721
											19.5395	56.3501	3.60641
											19.5703	57.7612	3.69672
											19.5703	57.1439	3.65721
											19.6011	58.4668	3.74187
											19.6166	59.8778	3.83218
											19.632	58.9959	3.77574
											19.6166	57.7612	3.69672
											19.6166	57.0556	3.65156
											19.6166	56.3501	3.60641
											19.6628	58.2022	3.72494
											19.6782	60.2306	3.85476
											19.6782	59.5251	3.8096
											19.6782	58.8195	3.76445
											19.7295	61.9945	3.96765
											19.7244	61.1125	3.9112
											19.709	60.7598	3.88863
											19.7552	60.2306	3.85476
											19.7552	59.5251	3.8096
											19.7398	58.8195	3.76445
											19.7398	58.114	3.7193
											19.8014	60.5834	3.87733
											19.8014	59.8778	3.83218
											19.8014	59.1723	3.78703
											19.8169	58.4668	3.74187
											19.8169	57.7612	3.69672
											19.8014	57.0556	3.65156
											19.8014	56.3501	3.60641
											19.8631	60.5834	3.87733
											19.8631	59.8778	3.83218
											19.8631	59.1723	3.78703
											19.8785	58.2903	3.73058
											19.8631	57.9376	3.708
											19.9144	57.4085	3.67414
											19.9093	56.5265	3.6177
											19.8939	55.9973	3.58383
											19.8939	55.4682	3.54996
											19.9247	59.8778	3.83218
											19.9247	59.1723	3.78703
											19.9247	58.4668	3.74187
											19.9555	57.0556	3.65156
											19.9555	56.3501	3.60641
											19.9863	59.1723	3.78703
											19.9863	58.4668	3.74187
											19.9863	57.7612	3.69672
											20.0326	59.8778	3.83218
											20.0634	59.1723	3.78703
											20.0634	58.4668	3.74187
											20.0634	57.9376	3.708
											20.125	59.8778	3.83218
											20.125	59.1723	3.78703
											20.125	58.4668	3.74187
											20.125	57.9376	3.708
											20.1404	60.5834	3.87733
											20.1712	59.8778	3.83218
											20.1867	59.1723	3.78703
											20.1867	58.4668	3.74187
											20.202	57.7612	3.69672
											20.202	57.0556	3.65156
											20.202	56.3501	3.60641
											20.2329	62.3473	3.99023
											20.2329	61.6417	3.94507
											20.2329	60.9361	3.89991
											20.2329	60.2306	3.85476
											20.2329	59.5251	3.8096
											20.2329	58.8195	3.76445
											20.2791	57.9376	3.708
											20.2791	57.232	3.66285
											20.2637	56.7028	3.62898
											20.2637	56.1737	3.59512
											20.3407	60.3188	3.86041
											20.3253	59.5251	3.8096
											20.3253	58.8195	3.76445
											20.3253	58.114	3.7193
											20.3253	57.4085	3.67414
											20.3253	56.8793	3.64027
											20.3561	62.3473	3.99023
											20.3561	61.6417	3.94507
											20.3561	60.9361	3.89991
											20.4024	59.7015	3.8209
											20.4024	58.9959	3.77574
											20.4024	58.2903	3.73058
											20.3869	57.9376	3.708
											20.4486	60.5834	3.87733
											20.4486	59.8778	3.83218
											20.4486	59.1723	3.78703
											20.4486	58.4668	3.74187
											20.4486	57.7612	3.69672
											20.4486	57.232	3.66285
											20.4794	56.7028	3.62898
											20.4794	56.1737	3.59512
											20.5256	59.1723	3.78703
											20.5256	58.4668	3.74187
											20.5102	57.7612	3.69672
											20.5102	57.232	3.66285
											20.5616	60.5834	3.87733
											20.5564	59.7015	3.8209
											20.5873	62.3473	3.99023
											20.5873	61.6417	3.94507
											20.5873	58.8195	3.76445
											20.5873	58.114	3.7193
											20.5718	57.4085	3.67414
											20.5718	56.7028	3.62898
											20.5718	56.1737	3.59512
											20.6027	60.9361	3.89991
											20.6181	60.0543	3.84347
											20.6181	59.3487	3.79832
											20.6335	58.4668	3.74187
											20.6335	57.9376	3.708
											20.6643	61.6417	3.94507
											20.6797	60.7598	3.88863
											20.6797	60.0543	3.84347
											20.7105	59.1723	3.78703
											20.7105	58.5549	3.74752
											20.7413	59.8778	3.83218
											20.7413	57.8494	3.70236
											20.7259	57.0556	3.65156
											20.7259	56.3501	3.60641
											20.7567	59.1723	3.78703
											20.7567	58.4668	3.74187
											20.8081	57.7612	3.69672
											20.803	56.8793	3.64027
											20.803	56.2619	3.60076
											20.8646	58.9959	3.77574
											20.8492	58.114	3.7193
											20.88	59.8778	3.83218
											20.9262	58.4668	3.74187
											20.9262	57.7612	3.69672
											20.9622	61.289	3.9225
											20.957	60.4952	3.87169
											20.9416	59.8778	3.83218
											20.9416	59.1723	3.78703
											20.9416	57.0556	3.65156
											20.9416	56.3501	3.60641
											20.9724	63.0528	4.03538
											20.9724	62.3473	3.99023

[truncated: 11 more sheets: Supplementary Figure 6A-D, Supplmentary Figure 9A, B, Supplmentary Figure 10A, B, Supplementary Figure 11B, C, Supplementary Figure 12A, B, Supplementary Figure 13, Supplementary FIgure 14B, C, SUpplementary Figure 15B, Supplementary Figure 17, Supplementary Figure 19, Supplementary Figure 20A-C]
